# Supplementary material for: A barbed end interference mechanism reveals how capping protein promotes nucleation in branched actin networks
Source: Nat Commun. 2021 Sep 9;12:5329. doi: 10.1038/s41467-021-25682-5 (PMC8429771; doi:10.1038/s41467-021-25682-5)
Supplement: Supplementary file 4 — Source Data [file 41467_2021_25682_MOESM4_ESM.xlsx]

## Sheet: Figure 3D
	Figure 3D
			αW271Rβ	αW271Rβ	αβΔ23	αβΔ23	WT	WT	αY277Vβ	αY277Vβ
			time (s)	fraction capped	time (s)	fraction capped	time (s)	fraction capped	time (s)	fraction capped
			0	0.01695	0	0.00709	0	0.01667	0	0.01961
			3.81	0.0339	12.57	0.01418	9.6	0.03333	3.51	0.03922
			17.82	0.05085	13.95	0.02128	44.28	0.05	5.64	0.05882
			27.51	0.0678	22.41	0.02837	59.31	0.06667	13.32	0.07843
			45	0.08475	22.41	0.03546	59.31	0.08333	14.46	0.09804
			67.5	0.10169	22.5	0.04255	67.14	0.1	20.64	0.11765
			67.5	0.11864	23.07	0.04965	81.78	0.11667	23.46	0.13725
			72.51	0.13559	32.46	0.05674	179.58	0.13333	24.39	0.15686
			82.62	0.15254	32.58	0.06383	201.93	0.15	33.42	0.17647
			90.12	0.16949	32.58	0.07092	209.82	0.16667	43.14	0.19608
			122.49	0.18644	42.57	0.07801	247.08	0.18333	43.14	0.21569
			129.15	0.20339	42.57	0.08511	261.9	0.2	44.25	0.23529
			139.11	0.22034	42.57	0.0922	336.81	0.21667	53.4	0.2549
			187.5	0.23729	43.8	0.09929	379.32	0.23333	54.18	0.27451
			208.08	0.25424	52.56	0.10638	389.97	0.25	58.29	0.29412
			259.5	0.27119	53.01	0.11348	404.52	0.26667	90.12	0.31373
			270.27	0.28814	61.23	0.12057	449.37	0.28333	111.66	0.33333
			337.59	0.30508	62.4	0.12766	469.32	0.3	113.34	0.35294
			357.6	0.32203	63.72	0.13475	509.97	0.31667	143.85	0.37255
			360.06	0.33898	67.74	0.14184	520.38	0.33333	153.3	0.39216
			367.71	0.35593	75.24	0.14894	524.67	0.35	163.8	0.41176
			377.61	0.37288	77.76	0.15603	549.33	0.36667	179.58	0.43137
			382.71	0.38983	82.41	0.16312	589.32	0.38333	179.58	0.45098
			437.58	0.40678	82.41	0.17021	644.37	0.4	200.64	0.47059
			457.83	0.42373	82.71	0.1773	679.29	0.41667	224.4	0.4902
			467.82	0.44068	90	0.1844	679.38	0.43333	238.2	0.5098
			517.8	0.45763	92.4	0.19149	679.44	0.45	242.91	0.52941
			637.56	0.47458	92.94	0.19858	689.28	0.46667	248.67	0.54902
			638.52	0.49153	97.47	0.20567	729.33	0.48333	273.27	0.56863
			667.5	0.50847	102.54	0.21277	889.29	0.5	283.41	0.58824
			668.49	0.52542	102.54	0.21986	914.28	0.51667	283.62	0.60784
			680.49	0.54237	102.54	0.22695	914.58	0.53333	313.14	0.62745
			680.49	0.55932	112.47	0.23404	929.31	0.55	320.88	0.64706
			697.5	0.57627	122.4	0.24113	930.42	0.56667	360.18	0.66667
			727.5	0.59322	132.54	0.24823	959.34	0.58333	366.72	0.68627
			827.55	0.61017	132.9	0.25532	996.81	0.6	373.14	0.70588
			832.95	0.62712	133.5	0.26241	1059.3	0.61667	374.01	0.72549
			1057.53	0.64407	142.53	0.2695	1079.4	0.63333	374.01	0.7451
			1074.81	0.66102	152.52	0.2766	1089.54	0.65	383.13	0.76471
			1192.05	0.67797	152.88	0.28369	1129.29	0.66667	397.53	0.78431
			1307.64	0.69492	152.88	0.29078	1159.29	0.68333	425.37	0.80392
			1328.34	0.71186	162.51	0.29787	1159.53	0.7	433.2	0.82353
			1345.08	0.72881	172.41	0.30496	1169.67	0.71667	453.48	0.84314
			1357.62	0.74576	172.44	0.31206	1279.53	0.73333	473.22	0.86275
			1417.56	0.76271	172.53	0.31915	1329.39	0.75	503.46	0.88235
			1418.31	0.77966	172.53	0.32624	1330.92	0.76667	523.23	0.90196
			1461.27	0.79661	182.4	0.33333	1359.3	0.78333	628.29	0.92157
			1507.77	0.81356	182.52	0.34043	1399.29	0.8	812.43	0.94118
			1537.77	0.83051	182.85	0.34752	1489.5	0.81667	823.2	0.96078
			1537.77	0.84746	182.85	0.35461	1536.9	0.83333	839.19	0.98039
			1598.52	0.86441	183.39	0.3617	1549.5	0.85	871.53	1
			1614.09	0.88136	187.47	0.36879	1569.84	0.86667
			1848.72	0.89831	202.5	0.37589	1570.11	0.88333
			2123.73	0.91525	204.06	0.38298	1630.08	0.9
			2137.71	0.9322	212.52	0.39007	1679.46	0.91667
			2168.73	0.94915	217.92	0.39716	1829.7	0.93333
			2302.56	0.9661	222.42	0.40426	1979.46	0.95
			2618.16	0.98305	222.42	0.41135	2169.36	0.96667
			2637.51	1	242.4	0.41844	2489.85	0.98333
			--		242.52	0.42553	2820.45	1
					247.47	0.43262	--	--
					264.27	0.43972	--	--
					272.76	0.44681	--	--
					277.86	0.4539
					302.49	0.46099
					302.49	0.46809
					302.76	0.47518
					313.77	0.48227
					322.5	0.48936
					362.49	0.49645
					362.73	0.50355
					363.12	0.51064
					372.42	0.51773
					382.41	0.52482
					382.5	0.53191
					392.49	0.53901
					392.49	0.5461
					402.42	0.55319
					402.42	0.56028
					422.7	0.56738
					427.77	0.57447
					432.42	0.58156
					432.48	0.58865
					434.94	0.59574
					452.49	0.60284
					462.69	0.60993
					482.4	0.61702
					483.45	0.62411
					488.01	0.63121
					502.68	0.6383
					532.98	0.64539
					533.94	0.65248
					542.64	0.65957
					552.42	0.66667
					553.92	0.67376
					562.65	0.68085
					582.63	0.68794
					592.92	0.69504
					602.4	0.70213
					607.92	0.70922
					614.91	0.71631
					622.62	0.7234
					624.42	0.7305
					625.14	0.73759
					632.4	0.74468
					632.46	0.75177
					632.91	0.75887
					643.29	0.76596
					652.41	0.77305
					652.62	0.78014
					665.01	0.78723
					682.68	0.79433
					682.89	0.80142
					694.26	0.80851
					702.42	0.8156
					727.44	0.8227
					772.83	0.82979
					782.61	0.83688
					792.42	0.84397
					802.59	0.85106
					842.46	0.85816
					844.59	0.86525
					922.59	0.87234
					932.46	0.87943
					952.41	0.88652
					960.12	0.89362
					983.04	0.90071
					1012.5	0.9078
					1073.01	0.91489
					1082.73	0.92199
					1180.2	0.92908
					1193.1	0.93617
					1222.44	0.94326
					1253.22	0.95035
					1282.47	0.95745
					1282.47	0.96454
					1322.52	0.97163
					1382.52	0.97872
					1462.44	0.98582
					1683.06	0.99291
					2032.59	1
					--	--
					--	--
					--	--
					--	--
					--	--
					--	--
					--	--
					--	--

## Sheet: Figure 3G
	Figure 3G
			CP	αY277Vβ	αY277Vβ	αβΔ23	αβΔ23	WT	WT	αW271Rβ	αW271Rβ
			nM	k	sd	k	sd	k	sd	k	sd
		y intersetpt 9Koff force fit)	0	0.0026	0.0002	0.002	4e-05	0.0006	5e-05	0.0009	5e-05
			1	0.01606	0.00125	0.00126	0.00287	0.00233	0.0014	--	--
			2	0.0215	0.0016	0.01125	0.00274	0.01205	0.00185	0.0091	0.00488
			4	0.03777	0.00658	0.02146	0.00356	0.0318	0.0012	0.01253	0.00233
			6	0.05304	0.012	0.02442	0.00646	0.04487	0.00807	0.02155	0.00718

## Sheet: Figure 3H
Figure 3H	sample	Dissociation rate [s^-1*10^-3]	error Dissociation rate [s^-1*10^-3]	Association rate [uM^-1*s^-1]	error Association rate [uM^-1*s^-1]	KD [nM]	error KD [nM]
	WT	0.6	0.05	7.28	0.51	0.08	0.001
	αβΔ23	2	0.04	4.04	0.51	0.5	0.001
	αW271Rβ	0.9	0.05	3.34	0.23	0.27	0.001
	αY277Vβ	2.6	0.2	8.68	0.41	0.3	0.002

## Sheet: Figure 4B
	Figure 4B
				integrated intensity
				actin filaments	WT	WT	WT	WT	WT	WT	WT	WT	αW271Rβ	αW271Rβ	αW271Rβ	αW271Rβ	αW271Rβ	αW271Rβ	αW271Rβ	αW271Rβ	αY277Vβ	αY277Vβ	αY277Vβ	αY277Vβ	αY277Vβ	αY277Vβ	αY277Vβ	αY277Vβ	αβΔ23	αβΔ23	αβΔ23	αβΔ23	αβΔ23	αβΔ23	αβΔ23	αβΔ23
				um	1	1	2	2	3	3			1	1	2	2	3	3			1	1	2	2	3	3			1	1	2	2	3	3
				distance	mean	sd	mean	sd	mean	sd	total mean	total sd	mean	sd	mean	sd	mean	sd	total mean	total sd	mean	sd	mean	sd	mean	sd	total mean	total sd	mean	sd	mean	sd	mean	sd	total mean	total sd
				0	6773.83	3267.33	9716.84	5681.93	9949.47	5911.83	8813.38	4953.69	8044.9	4201.84	12693.1	6777.07	13368.6	6941.04	11368.8	5973.32	7394.26	2691.44	11101.1	6196.18	9680.38	7330.56	9391.91	5406.06	15754.9	8517.83	18781.2	10243.8	20080.6	11935.7	18205.6	10232.4
				0.2328	8977.12	3533.07	10838.6	4919.36	11133.8	4970.31	10316.5	4474.25	26121.1	18661.6	13021.3	5544.24	13931.9	6032.11	17691.4	10079.3	9531.53	3800.46	11649.8	4899.88	10434.4	5909.3	10538.6	4869.88	19765.1	10565.1	22122.4	11934.5	23984.5	12951.4	21957.3	11817
				0.4657	10624.6	3637.55	11523.7	4414.02	11519.3	4378.1	11222.5	4143.22	30295.7	19343.2	13284.9	4586.22	13818.4	4866.51	19133	9598.64	11025.4	4541.11	11858.4	3976.08	11541.7	5085.31	11475.2	4534.17	22417.8	11508.4	24672.6	13317.7	26427.8	13236	24506.1	12687.3
				0.69853	11691	3765.11	11953	4069.53	11607.4	3963.66	11750.5	3932.77	32619.3	19009	13227.3	4210.46	13970.9	4429.05	19939.2	9216.17	12050.9	5021.16	12063.9	3564.91	12488.4	4276.52	12201.1	4287.53	24162.5	11483.9	26267.1	14186.1	28161.5	13483.8	26197	13051.3
				0.93138	12950.2	3945.98	12479.9	4206.49	12249.1	3850.43	12559.7	4000.97	33718.8	18630.7	13424.4	4491.19	14392.9	4496.89	20512	9206.27	13181.7	5481.59	12427.6	3876.57	13686.6	3715.35	13098.7	4357.83	25729.1	11300.4	28139.5	14711.2	30028	13980.8	27965.5	13330.8
				1.16423	14473.5	4151.64	13454	4733.79	13217.2	4066.8	13714.9	4317.41	34467.7	18512.4	14739	5655.14	15439.8	5381.53	21548.8	9849.68	14712	6109.43	13614.2	4879.89	15196.4	3648.57	14507.5	4879.3	27394.7	11590.5	30740.8	14887.7	32379.6	14313	30171.7	13597.1
				1.39708	16705.2	5107.46	15148	5508.57	14605.6	4571.99	15486.3	5062.67	35613.5	18309.4	16417.7	7056.66	17152.7	6525.13	23061.3	10630.4	16712	6593.3	15255.3	5713.76	16919.3	4255.29	16295.5	5520.78	30328.2	12215.2	33792.2	14710.1	35790.8	14574.7	33303.7	13833.3
				1.62993	19323.3	5725.66	17577.7	6310.44	16880.8	5636.49	17927.3	5890.86	36929.4	17759.7	19162.3	7869.52	19250.9	7378.34	25114.2	11002.5	19314.4	7278.4	17403	6513.29	19128.6	5186.92	18615.3	6326.2	34294.6	13243.7	37346	14688.2	39825.1	14853.6	37155.2	14261.8
				1.86278	22386.3	6445.75	20547.7	7262.77	19847	6741.26	20927	6816.6	37723.6	17044.5	21930.5	8427.91	22198.5	8401.94	27284.2	11291.5	22313.7	8020.08	20137	7488.68	21947.2	6161.35	21465.9	7223.37	38795.3	13870.6	41682.5	14134.7	44015.6	14510.1	41497.8	14171.8
				2.09563	25790.4	7364.98	23950.9	8261.73	23179	7746.89	24306.8	7791.2	38325.1	16401	25060.9	8825.28	25461	9792.52	29615.7	11672.9	25775.8	8550.96	22912.3	7934.78	24681.2	6801.4	24456.5	7762.38	43227.4	14157.9	45396.8	13234.8	47769.1	13695.6	45464.5	13696.1
				2.32848	28990.8	8232.86	27117.9	9134.93	26382.9	8439.47	27497.2	8602.42	37827.2	15616.2	28303.4	8863.84	28308	10551.2	31479.5	11677.1	28991.2	9365.65	25367.6	8331.91	27526.8	7260.87	27295.2	8319.48	46767.7	13421.7	48396.6	11978.5	50764	12310	48642.8	12570.1
				2.56133	31121.8	8607.31	29594	9557.48	28926.3	9197.24	29880.7	9120.68	37116.6	14953.2	30368.6	9306.99	30344	11205	32609.7	11821.7	31643.4	10000.5	27150.5	8286.9	29731.1	7540.45	29508.4	8609.27	49165.8	12379.2	50706.8	11089.7	52803.5	11215.9	50892	11561.6
				2.79418	32442.7	8925.09	31397.2	9816.23	31027.4	9834.4	31622.4	9525.24	36420.8	14814.5	32726.1	9451.85	31933.7	11306.2	33693.5	11857.5	33474.1	10263.6	28303.6	8513.03	31532.3	7555.71	31103.3	8777.45	51084.7	11542.5	52220.1	10416.2	54399	10358.1	52568	10772.3
				3.02703	33764.7	9038.94	33030	10148.8	32353.4	10324	33049.4	9837.23	35980.3	14625.5	33906.5	9339.05	33002.2	11939.3	34296.3	11968	34958.7	10543.9	29107.2	8530	33192.6	8038.81	32419.5	9037.57	52268.7	11054.6	53445.2	9518.23	55362.9	9858.15	53692.3	10143.7
				3.25988	35031.1	9519.58	33926.6	10485.8	33322.1	10568.6	34093.3	10191.3	36095.4	14751.2	34805.1	9565.06	33954.1	12058.8	34951.5	12125	36053.9	10584.4	30091.4	8629.72	34462.3	8089.11	33535.9	9101.09	53504.9	10657.9	54425.6	8781.16	55984.8	9490.93	54638.4	9643.33
				3.49273	35558	9444.46	34844.8	10795.2	34031.4	10821.9	34811.4	10353.9	36389.4	15026.5	35580.4	9897.66	34516.9	12233.8	35495.6	12386	37001.2	10526.6	30556.3	8845.58	35279	8263.86	34278.8	9212.01	53961	10714.9	55257.8	8456.59	56411	9342.06	55210	9504.53
				3.72558	36195.3	9721.86	35655.6	10951.4	34695.9	10946.5	35515.6	10539.9	36418.8	15075.2	35975	9966.99	35229.6	12390.3	35874.5	12477.5	37413.9	10476.1	31142.9	9039.65	35927.3	8423.5	34828	9313.08	54359	10617	55710.5	8232.26	56710.6	9040.18	55593.4	9296.5
				3.95843	36673.3	9704.72	36272.6	11204.3	34923	11166	35956.3	10691.7	36701.1	15050.4	36440	10136	35654.1	12612.7	36265.1	12599.7	38005.7	10391.8	31266.5	9204.2	36622.7	8513.84	35298.3	9369.96	54531.4	10674.2	56184.1	8006.79	56687.1	9073.49	55800.8	9251.48
				4.19128	37053.6	9843.07	36911.5	11166.5	35235.2	11083.9	36400.1	10697.8	36981.2	15250.3	37241.1	10129.2	35968	12438.3	36730.1	12605.9	38561.9	10419.4	31934.9	9739.13	36797.4	8547.01	35764.7	9568.51	54480.5	10858.9	56595.5	7854.12	56654.7	9163.57	55910.2	9292.21
				4.42413	37564	10346.1	37413.7	11245.9	35749.4	11246.1	36909.1	10946	37312.6	15178.3	37224.9	10222.6	36371.3	12628	36969.6	12676.3	38666.7	10554.5	32255.4	9928.85	37137	8639.25	36019.7	9707.52	54399.3	10941	56773.5	7872.38	56648.5	9130.35	55940.4	9314.58
				4.65698	37856.2	10739.2	37948.7	11429.2	36226.9	11420	37343.9	11196.1	37478.9	15023.9	37712.2	10323.2	36458	12667.8	37216.4	12671.6	38963.2	10408.8	32594.5	9955.55	37716.2	9184.1	36424.6	9849.47	54044.7	11147.5	56941.8	7955.25	56551.4	9328.69	55846	9477.15
				4.88983	38303.6	10502.3	38256.5	11750.4	36490.3	11483.5	37683.5	11245.4	37500.2	15182.4	37404	10235.8	36882.2	12728.9	37262.1	12715.7	39394.7	10717.2	33021.7	10184.9	37901.7	9093.32	36772.7	9998.47	53788.8	11152.9	56851	8261.93	56339.6	9842.73	55659.8	9752.52
				5.12268	38724.8	10607.2	38322.6	11529.3	36551.9	11367.6	37866.4	11168	37771.3	15167.9	37525.3	10496.4	37269.2	12822.9	37521.9	12829.1	39500.2	10698.5	33400.1	10248.9	38285.8	9403.33	37062	10116.9	53342.3	11533.9	56680	8655.87	56150.4	10067.2	55390.9	10085.6
				5.35553	38781.8	10960.8	38545.9	11668.6	36917.8	11464.3	38081.8	11364.5	37550.5	15419.3	38351.5	10547.3	37539.6	12792.7	37813.9	12919.7	39837.4	10506.5	33723.5	10530.9	38635.6	9702.64	37398.8	10246.7	52726.8	11977.6	56104.1	10721.6	55780	10801.3	54870.3	11166.8
				5.58838	39078.9	11209.2	38841.4	11790.7	37138.9	11464.9	38353.1	11488.2	37784.1	15326.2	38208.3	10659.7	37933.6	12860.6	37975.3	12948.8	40253.9	10635.2	34108.7	10630.4	38830.2	9759.62	37730.9	10341.8	52133.8	12607.2	56074.9	10853	55469	11446.7	54559.3	11635.6
				5.82123	39188.8	11115.7	39319.3	11957.6	37270.9	11755.5	38593	11609.6	37899.8	15270.6	38416.9	10793	38221.7	12761	38179.5	12941.5	40388.6	10779.4	34096.2	10508.9	38755.9	9904.15	37746.9	10397.5	51367.7	13193.8	55563.7	11159.5	54675.5	13752.8	53869	12702
				6.05408	39643.5	11513.2	39347.2	12107.4	37334.9	11449.5	38775.2	11690.1	38065.5	15225.1	38045.4	10513.2	38332.9	12564.7	38147.9	12767.7	40568.4	10761	34233.5	10703.7	38700.5	10018.9	37834.1	10494.5	50409.3	13924.4	54048.1	13971	54221.7	14279.8	52893	14058.4
				6.28693	40059.4	11881	39200.3	12120.1	37514.3	11397.1	38924.7	11799.4	37970.3	15272.9	38541.6	10629.1	38537.1	12516.2	38349.6	12806.1	40548.9	10989.4	34659.4	10983.2	38770.2	9936.34	37992.8	10636.3	49354.9	14978.3	53283.1	14364.5	53869	14652	52169	14664.9
				6.51978	39972.4	11853.8	39410	12261.6	37698.8	11666.3	39027.1	11927.2	38224.1	15400.7	38950.2	10747.8	38779.9	12486.4	38651.4	12878.3	40639.9	11031.1	34849.6	10915.7	39109.8	10142.9	38199.8	10696.6	47131.5	18359.2	51978.9	16395.9	53078.5	15235.7	50729.6	16663.6
				6.75263	39783.8	11692.7	39543.2	12318.5	37674.5	11719.1	39000.5	11910.1	38070.4	15364.6	38682.5	10824.3	39170.7	12646.3	38641.2	12945.1	40665.4	11059.5	34953	10901.5	39499.5	9769.01	38372.6	10576.7	45905.6	19611.5	50123	18297.9	49123.5	20965.4	48384	19624.9
				6.98548	40131.9	11792.9	39415.3	12279.8	37855.1	11714.2	39134.1	11929	38115	15276.9	38802.6	10674.8	39024.1	12726.6	38647.2	12892.8	40926.7	11164.5	35253.6	11193.5	39418.7	9772.44	38533	10710.1	44148.6	20898.7	48509	19864.8	48345	21896.2	47000.9	20886.6
				7.21833	40009.1	11868.2	39529	12378	38145.3	11766.5	39227.8	12004.2	38222.7	15315.1	39062.9	10619.8	39162.7	12573	38816.1	12836	40904.9	11175.1	35213.8	11124.1	39369.9	9570.64	38496.2	10623.3	42922	21602.6	46771.5	21339.5	47801.5	22049.5	45831.6	21663.8
				7.45118	39888.4	11730.5	39828.5	12523.7	37944.6	11801.2	39220.5	12018.5	38314.8	15497.9	38866.3	10693.3	39172.2	12636.6	38784.5	12942.6	41027.1	11245.9	35305.8	11133.3	39570.6	9595.62	38634.5	10658.3	41239.1	22509.1	45708.7	21467.7	46545.4	22747	44497.8	22241.3
				7.68403	39909.4	12002.5	39890.6	12475.2	38369.9	11681.4	39390	12053	38315.6	15431.8	39077.6	10778.4	39475.3	12644.3	38956.2	12951.5	41197	11175	35647.9	11199.2	39308.3	9420.54	38717.7	10598.3	39621.6	23215.1	43692.8	22776	42819.1	25874.4	42044.5	23955.2
				7.91688	40219.7	11957.8	39717.9	12501.7	38498.4	11860	39478.7	12106.5	38227.7	15416.1	39102.3	10577.1	39434.8	12734.2	38921.6	12909.1	41225.2	11301	35786.9	11155.2	39551.6	9380.53	38854.6	10612.3	37464.5	24462.3	41410.5	24385.7	41345.6	26520.5	40073.5	25122.8
				8.14973	40446	11813.8	39862.6	12544.2	38138.4	11938.8	39482.3	12098.9	38415.2	15304.1	39269.4	10548.7	39687.2	12696.8	39123.9	12849.8	41001.7	11283	35554	10980.9	39885.1	9379.34	38813.6	10547.8	36256.5	24421.5	39477.5	25109	40572.8	26291.6	38768.9	25274
				8.38258	40200.9	11740.6	39947.7	12437.8	38348.1	11801.1	39498.9	11993.2	38660	15322.5	39110.5	10605.3	39789.6	12764.2	39186.7	12897.3	40830.8	11154.7	35540	10986.9	40071.3	9390.75	38814	10510.8	34685.5	24669	35816.4	26765.6	37651.5	27408.9	36051.1	26281.2
				8.61543	40455.7	12073.6	40030.2	12395.8	38318.7	11779.2	39601.5	12082.8	38424.7	15350.7	38899.1	10704.8	39808.3	12912.8	39044	12989.4	41302	11270.9	35711.8	10970.7	39480.1	9564.23	38831.3	10601.9	32754.7	24869.7	32819.4	26884.9	34614.3	27832.6	33396.1	26529.1
				8.84828	40502.9	12043.8	40062.8	12816.4	38357.2	11691.5	39641	12183.9	38746	15458.7	38971.3	10712	39916.6	12806.1	39211.3	12992.3	41187.9	11222	36018.5	11188.5	39568.6	9425.37	38925	10612	30760.2	25221.9	28726.9	27611.3	31660.6	28238.4	30382.6	27023.9
				9.08113	40337.3	11931.1	40161.1	12571.1	38598.7	11759.8	39699	12087.3	38808.8	15653.4	39154.9	10566.6	39830.2	12763.2	39264.6	12994.4	41365.1	11205.9	36118.7	10797.7	39598.4	9419.93	39027.4	10474.5	27725.2	25525.7	25988	27770.4	29652.5	28486.3	27788.6	27260.8
				9.31398	40278.1	12071.8	40226.1	12627.3	38645.4	12018.1	39716.5	12239.1	38917.6	15454.4	39060.9	10471.9	40027.3	12680.9	39335.3	12869.1	41417.8	11356	36460.7	10945.4	39946.7	9561.73	39275.1	10621	26157.9	25641.5	24050.9	27526.6	27740.9	28098.4	25983.2	27088.8
				9.54683	40264.6	11866.1	40186.2	12636	38771.9	12053.2	39740.9	12185.1	39094.7	15536.1	38388.2	10665.4	40138.6	12853.9	39207.2	13018.5	41194.5	11180.4	36529.7	11028.4	40141.4	9697.41	39288.5	10635.4	24426.3	26002.9	23114.2	27423.1	25575.3	27324.1	24371.9	26916.7
				9.77968	40939	11949.7	40340.1	12738.1	38862.3	12095.3	40047.1	12261.1	38644.2	15749.4	38305.9	10817.1	40203.1	12778.8	39051.1	13115.1	40937	10950	36562.9	10954.3	40139	9804.67	39212.9	10569.7	22707.9	26199.9	21904.4	27082.2	22881	26860.3	22497.8	26714.2
				10.0125	40442.5	12008.7	40515.8	12668.2	38895.7	12055.7	39951.3	12244.2	38541.1	15783.3	38060.1	10894.5	40268.2	12664.7	38956.4	13114.1	40862.9	10898.7	36747.1	10870.3	40230.6	9981.17	39280.2	10583.4	21054.3	26190.5	20108	26170.4	17264.6	26117.5	19475.6	26159.5
				10.2454	40213.4	12134.1	40592	12838.6	38937.4	12285.5	39914.3	12419.4	38769.5	15676.7	38102.2	10682.2	40173.8	12882.1	39015.2	13080.3	40469.3	10863	37127.6	10853.6	40453.3	10298.2	39350.1	10671.6	20184.8	25560.5	19461.2	25574.4	14899.9	25177.6	18181.9	25437.5
				10.4782	40508	12049.6	40372.2	12830.7	39415.7	12462.2	40098.6	12447.5	38862.2	15613.9	38531.8	10434.9	40130.3	12876.4	39174.8	12975.1	40227.8	11017.5	37072.2	10626.8	40356.4	10198.3	39218.8	10614.2	17480.9	24782.3	18986.9	25206.1	14509.4	24595.3	16992.4	24861.2
				10.7111	40610.3	12158.7	40384.4	12910.2	39407	12616.2	40133.9	12561.7	39006.9	15630.7	38162.2	10469	40175.3	12835.4	39114.8	12978.3	39826.7	10879	37058.6	10577.8	40319.2	10192.5	39068.2	10549.8	16528	23751.4	16885.2	24760.9	14158.8	24096.9	15857.3	24203.1
				10.9439	40893.3	12121.4	40496.5	12778.9	39537.3	12646.6	40309	12515.6	38908.1	15560.6	38032.4	10481.3	40025.9	12698.5	38988.8	12913.5	39171	10952.8	37467	10508.4	40429.1	10411.3	39022.4	10624.2	13734.1	22463.6	15680.8	24106	13815.1	23701.8	14410	23423.8
				11.1768	40728.2	12439.9	40546.4	12856.4	39754.6	12690.2	40343.1	12662.2	38646.3	15782.7	37845.6	10304	40068	12584.3	38853.3	12890.4	38750.1	11088.2	37719.7	10438.6	40415.7	10370.6	38961.8	10632.5	12863.3	21402.9	12884.7	22917.8	13039.4	23367	12929.1	22562.6
				11.4096	40664.3	12348.1	40463.7	12899.7	40102.4	12710.9	40410.1	12652.9	38246.5	15771	37900.7	10473.5	40145.9	12422	38764.3	12888.8	38516.1	11368.2	37729.4	10588.3	40576.8	10287	38940.8	10747.8	10221.9	20352.1	11519	21954.2	12589.3	22717.7	11443.4	21674.7
				11.6425	40437.7	12364	40463.2	13003.8	40304	12881.1	40401.7	12749.6	38127.6	15589.7	37540.4	10655.8	40100.6	12408.9	38589.5	12884.8	38252.6	11822.5	37932.8	10462.7	40347.4	10420.2	38844.2	10901.8	8495.4	19394.7	10011.3	20565.5	9652.54	21117.9	9386.4	20359.4
				11.8753	40345.5	12322.4	40406.1	12851.1	40087.6	12665	40279.7	12612.8	38147.5	15528.4	37174.6	11366.7	39843.9	12371.8	38388.7	13089	37185.6	13100.4	37747.4	10553.2	40685	10503.5	38539.3	11385.7	8298.03	19195.3	9158.02	20179.9	9349.37	20546.6	8935.14	19973.9
				12.1082	40522.3	12757.3	40513	12884.6	40389	12939.2	40474.8	12860.4	38044.8	15475.2	37029.6	11351.4	39792.6	12241.7	38289	13022.8	36646.2	13112.4	38040	10426.4	40565	10517.4	38417.1	11352.1	7434.88	18853.1	7076.44	18167	8960.25	19779.4	7823.86	18933.2
				12.341	40071	13004.2	40382.5	13184.4	40460.9	13106	40304.8	13098.2	37742.5	15405	37331	11234.7	39530.2	12098.6	38201.2	12912.8	36475.4	13400.8	38162	10205.3	40707	10638.6	38448.1	11414.9	7322.03	18666.4	6558.2	17822.4	7532.74	18212.1	7137.66	18233.6
				12.5739	39690.7	13254.4	40662.1	13347.5	40446.1	13053.8	40266.3	13218.6	37314.7	15479.8	36867.3	11584	39310.2	12265.7	37830.7	13109.9	35932	13551.7	37925.5	10134.3	40620.9	10673.7	38159.5	11453.3	6875.75	18344.3	5250.82	15841.6	6528.03	17292.5	6218.2	17159.5
				12.8067	39225.3	13198.2	40569.5	13324.4	40450	13046.5	40081.6	13189.7	36876.5	15551.9	36514.8	11945.7	39224.8	12139.5	37538.7	13212.4	34336.8	15104.7	38227.1	10308.9	40656.2	10675.2	37740	12029.6	5507.6	16403.1	4977.9	15074.7	4405.13	14934	4963.54	15470.6
				13.0396	39164.1	13575.7	40357.7	13289.5	40483.5	13128.1	40001.8	13331.1	36722	15597.6	36135	12745.4	39086.4	12116.7	37314.5	13486.6	33614.3	15699.1	38146.6	9933.62	40548.6	10312.7	37436.5	11981.8	4667.19	15512	4241.14	14317.1	3881.07	14605.3	4263.13	14811.5
				13.2724	39011.5	14301.3	40305.1	13115.5	40075.8	13086.4	39797.5	13501	36101.6	15531.4	36315.3	12794.1	38581.9	12079.3	36999.6	13468.3	33264.6	16004.6	38040.9	10024.2	40301.4	10022.6	37202.3	12017.1	4492.59	14936.5	3067.47	12110.7	3769.54	14204.1	3776.53	13750.4
				13.5053	37371.3	16354.4	40151.6	13225.5	40151.3	13127.5	39224.7	14235.8	35539.1	15707.9	35609.9	13619.8	38233.2	12213.5	36460.7	13847	32296.7	16528.9	38078.5	10034.6	40438.2	10194	36937.8	12252.5	4328.53	14393	1878.36	9148.7	3619.57	13679	3275.49	12406.9
				13.7381	36643.8	16847	40128.6	13213.9	40232.7	13117.6	39001.7	14392.8	34989	15732.1	35614.7	13845.1	37745.3	12388.8	36116.4	13988.7	31757.7	16665.5	38188.7	9897.81	40496	10114.2	36814.1	12225.8	4043.93	13504.7	1846.89	8978.76	2342.34	11064.5	2744.38	11182.6
				13.971	36632.9	17133.4	39749	12999.8	39835.3	13187.7	38739	14440.3	34351.3	16024.2	35602.5	13978.7	37274.9	12707.6	35742.9	14236.9	31365.9	16879	38119.1	9923.48	40313	10002.9	36599.3	12268.5	3037.29	11846.7	1789.82	8697.2	2292.33	10883.8	2373.15	10475.9
				14.2038	36465.7	17014.4	39697.2	13041	39557.5	13170	38573.5	14408.5	33240	17375.8	35165.2	14416.9	36936.5	12973.9	35113.9	14922.2	31054.9	17314.6	38260.7	9738.66	40360.2	10117	36558.6	12390.1	1889.83	9159.13	1710.97	8322.28	2245.41	10718.3	1948.74	9399.92
				14.4367	35792.3	16977.9	39515.8	12954.8	39544.6	13098.3	38284.2	14343.6	32517.5	17139.4	35106.2	14254.5	36489.2	13641.6	34704.3	15011.8	30300.2	17856.9	37978	9349.67	40472.2	9887.52	36250.1	12364.7	1793.63	8669.42	1667.86	8103.07	2152.22	10414.8	1871.24	9062.42
				14.6695	35740.2	17232.5	39260.2	12801.2	39509.5	12988.8	38170	14340.8	30210.1	18356.9	34562.3	15163.6	35905	13620.9	33559.1	15713.8	29552.4	18505.3	37675.5	9314.63	40418.1	9940.43	35882	12586.8	1765.31	8494.2	1613.78	7845.46	2078.93	10083.6	1819.34	8807.75
				14.9024	35426.3	17124.8	39389.1	12895.3	39210.9	13105.1	38008.8	14375.1	29722.1	18354.3	34436.7	15009.5	35813.3	13865.2	33324.1	15743	29257.1	18546.9	37753.6	8954.48	40511.4	10046.1	35840.7	12515.8	1720.59	8254.35	1560.41	7589.85	1997.53	9752.34	1759.51	8532.18
				15.1352	35154.5	17317.6	39207.1	12630.8	39115.2	12892.8	37825.6	14280.4	29305	18360.5	34860.3	14835.5	35495.7	13967.4	33220.3	15721.1	28982.2	18467.3	37649.4	9147.61	40327.8	9879.09	35653.1	12498	1636.25	7831.42	1500.38	7302.02	1910.84	9344.04	1682.49	8159.16
				15.3681	34730.7	17309.2	38893	12702.7	38870.7	12876.9	37498.1	14296.3	28536.9	18320	34772.5	14740.3	35171	13914.9	32826.8	15658.4	28228.2	19268.7	37545.2	9292.66	40041.7	10164.2	35271.7	12908.5	1550.16	7401.98	1457.65	7092.08	1848.98	9093.31	1618.93	7862.46
				15.6009	33447.1	18423	38491.6	12686.5	38815.7	12949.9	36918.1	14686.5	27912.7	18092	34531.3	14839	34431.9	13971.6	32292	15634.2	27927.7	19204.1	37313.3	9235.42	40071.9	10065	35104.3	12834.8	1463.84	6971.07	1394.3	6802.93	1177.07	7807.81	1345.07	7193.94
				15.8338	32725.9	18248	38247.9	12701.1	38599.5	12776.4	36524.4	14575.2	27505.3	18017	34421.9	14820.4	34155.3	14144.8	32027.5	15660.7	27326.8	19058.1	37223.7	9158.87	40193.7	9950.43	34914.8	12722.5	1378.76	6543.2	714.049	4947.08	1118.32	7418.1	1070.38	6302.79
				16.0666	30838.3	19684.3	37860.8	12863.4	38260.1	12450.9	35653.1	14999.5	26645.4	19267.7	34208.8	14638.9	33800.7	14339.7	31551.6	16082.1	26719	19294.6	36663.9	8938.27	40195.3	10064.8	34526.1	12765.9	1269.35	6019.89	666.437	4617.21	1083.07	7184.28	1006.29	5940.46
				16.2995	30252.4	19529.5	37235.9	12834.8	37910.5	12427.6	35132.9	14930.6	26346.8	19143.5	33920.3	14831.5	33434.3	14646	31233.8	16207	26451.9	19151.1	36798.2	8992.83	39878.3	10152.7	34376.1	12765.5	1177.51	5585.59	623.541	4320.02	1048.25	6953.29	949.765	5619.63
				16.5323	29426.8	20021.1	36861.6	12926.7	37526.1	12304.9	34604.8	15084.3	25633.9	18879	33763.6	15102.8	32694.1	14770.3	30697.2	16250.7	25516.2	19827	36459.5	8862.39	39620.9	10280.1	33865.5	12989.9	1060.21	5035.93	599.812	4155.62	967.573	6418.15	875.866	5203.23
				16.7652	28687.4	20018.6	36528.6	13016.7	37055.5	12257.6	34090.5	15097.7	25025.8	18592.5	33397.4	15078.4	32139.2	14543.7	30187.5	16071.5	25101.5	19713.5	36340.9	8726.37	39454.2	10318.5	33632.2	12919.5	1007.41	4808.32	577.825	4003.29	925.301	6137.76	836.846	4983.12
				16.998	27919.3	20020.5	35741.7	14250.1	36136.4	13239.4	33265.8	15836.6	23878.6	18696.8	33546.4	15105.5	31974.3	14758.5	29799.8	16186.9	24816.6	19681.3	35938.8	8802.65	39785.7	10708.2	33513.7	13064.1	492.662	3341.39	537.325	3722.69	854.458	5667.84	628.148	4243.97
				17.2309	26596.8	20878.6	34874.9	14069	35675	13137.3	32382.2	16028.3	20781.1	20165.2	33474.9	15036.6	31675.7	15042.1	28643.9	16748	24310.3	19431	35697.1	8962.12	39423	10970	33143.5	13121	455.086	3086.54	507.298	3514.67	781.9	5186.54	581.428	3929.25
				17.4637	25485.2	21158.7	34385.1	14133.2	35265	13192.6	31711.8	16161.5	20382.9	19954.6	32762.7	15168.3	30829.9	15441.6	27991.9	16854.8	23921.8	19431.7	35539.9	9189.73	39297.1	11270.7	32919.6	13297.4	440.053	2984.58	460.067	3187.44	731.39	4851.49	543.837	3674.51
				17.6966	25261.9	21386	33843.1	14205.4	34892.1	13401.4	31332.4	16330.9	19914.9	19639.8	32447.3	15324.4	30521.2	15172.5	27627.8	16712.2	23349.3	19247.2	35085	8954.48	39038.3	11319.2	32490.8	13173.6	0	0	432.144	2993.98	0	0	144.048	997.995
				17.9294	24867.9	21237.2	33159.5	14571.6	34654.4	13597.7	30893.9	16468.8	19762.8	19710.7	32033.3	15825	30281.9	15003.2	27359.3	16846.3	22856.5	19326.7	34609.6	9363.81	38711.7	11740.7	32059.2	13477.1	0	0	371.576	2574.36	0	0	123.859	858.119
				18.1623	24695.2	21284.5	32507.3	14509.6	34003.8	13691	30402.1	16495	19311	19477.2	31489.3	16063.8	29892.2	14916.9	26897.5	16819.3	22382.9	19390.8	34079.1	9488.52	38711	11845.7	31724.3	13575	0	0	341.365	2365.04	0	0	113.788	788.348
				18.3951	24420.9	21461.3	31785	14759	33312.8	13836.3	29839.6	16685.5	17501.1	20291.8	31802.3	16074.4	29142.4	14723.6	26148.6	17029.9	21850.5	19226	33574.8	9749.46	38365.8	11941.3	31263.7	13638.9	0	0	0	0	0	0	0	0
				18.628	23513	20921.1	30935.6	14768.3	32239.4	14775.9	28896	16821.8	16775.4	20177.5	31075.5	16049.6	28619.9	14439.1	25490.3	16888.8	21175.1	19137.5	32944.3	10038	37985.1	12345.7	30701.5	13840.4	0	0	0	0	0	0	0	0
				18.8608	22951.7	20830.2	29419.9	15579.8	31263.3	15591.1	27878.3	17333.7	16478	19882	30497.3	16600.7	28059.4	14344.5	25011.5	16942.4	20260.3	19509.6	32243.4	10423.1	37623.5	12573.1	30042.4	14168.6	0	0	0	0	0	0	0	0
				19.0937	21811.1	20987.5	28708.9	15793.2	30632.4	15672.3	27050.8	17484.3	16254.4	19705.4	29990	16937.2	27206.1	14245.2	24483.5	16962.6	18471.5	19621.7	31490.1	10557.4	37270.2	12839.7	29077.2	14339.6	0	0	0	0	0	0	0	0
				19.3265	20339.7	21297.3	27980.1	15995.6	30027.9	15962.7	26115.9	17751.9	15971.7	19624.3	29331	16624.8	26568.2	14330.6	23957	16859.9	17688.7	19680.1	31088.3	11028.9	36286.2	14388.2	28354.4	15032.4	0	0	0	0	0	0	0	0
				19.5594	18525	21500.2	27111.6	16154.3	29427.5	16168	25021.4	17940.8	15664.8	19149	29005.9	16870.5	25844.5	14286.5	23505.1	16768.7	17341.3	19571.2	30159.8	11573.6	35746.1	14628.1	27749.1	15257.6	0	0	0	0	0	0	0	0
				19.7922	17276.3	21417.9	26270.8	16198.8	27994.8	17117.2	23847.3	18244.6	15293.6	18739.3	29287.2	16630.7	24918.5	14407.2	23166.5	16592.4	16534.8	19541	28754.4	12731.1	35390.7	15105.6	26893.3	15792.5	0	0	0	0	0	0	0	0
				20.0251	16839.2	21023.9	24496.1	16874.4	27325.6	17360.8	22887	18419.7	14994.1	18582.8	29141.1	16711.5	24139.9	14779.7	22758.4	16691.3	15691.1	19789.1	27799.7	13419.6	34771.1	15317	26087.3	16175.2	0	0	0	0	0	0	0	0
				20.2579	16010.9	21040.1	23316.5	16771.1	26119.7	17767.2	21815.7	18526.2	14669	18320.7	28990.7	17006.1	23368.2	15086.1	22342.6	16804.3	15387.4	19600	26927.1	13540.9	34281.7	15568.6	25532	16236.5	0	0	0	0	0	0	0	0
				20.4908	15501.2	20634	21950.2	17258.8	25052	18201.8	20834.5	18698.2	13668	18045.6	28204	16884.5	22212.2	15742.8	21361.4	16891	15147.7	19509	25569.2	14716.5	33530.6	15817.7	24749.2	16681	0	0	0	0	0	0	0	0
				20.7236	14307.7	20688.2	20659.7	17452.8	24282.8	18438.7	19750.1	18859.9	13009.6	17839.3	27203.9	17400.6	21615.9	15974.2	20609.8	17071.4	14881.3	19255.5	24607.8	15095	32811.2	16197.8	24100.1	16849.4	0	0	0	0	0	0	0	0
				20.9565	14068.1	20529	19410	17414.2	23590.4	18173.4	19022.8	18705.5	12799.1	17389.3	27024	18051.3	20866.3	16094.4	20229.8	17178.3	14476.4	19067.8	23507.4	15426	31956.4	16771.8	23313.4	17088.5	0	0	0	0	0	0	0	0
				21.1893	13709.2	20294.2	18316.9	17406.5	22871.1	17878.1	18299	18526.3	12398.6	16800.4	26832	18067.5	19772.4	16480.1	19667.7	17116	12553.6	18662.6	23056.7	15409.7	30816.5	18102.7	22142.3	17391.7	0	0	0	0	0	0	0	0
				21.4222	12401.9	19816.4	17630.2	17135.7	21996.9	17636.3	17343	18196.1	12076.9	16440.3	26555.3	18168.4	18248.8	16903.1	18960.3	17170.6	12222.8	18280.8	22369.1	15300.9	29643.7	18439	21411.9	17340.2	0	0	0	0	0	0	0	0
				21.655	11257.8	19605.5	16141.2	17471.2	21340.7	17730.5	16246.6	18269.1	11741.4	16013.7	25239	18236	17382.5	17322.1	18120.9	17190.6	12063.9	18303.6	21711.1	15357.1	27650.1	20363.3	20475.1	18008	0	0	0	0	0	0	0	0
				21.8879	11145.6	19469.1	15024	17314.7	20455.1	17753.7	15541.6	18179.2	11322.4	15520.7	24465	17987.5	16905.1	17279.5	17564.2	16929.2	11372.1	18200.9	21133.4	15359.3	27193.7	20248.2	19899.8	17936.1	0	0	0	0	0	0	0	0
				22.1207	10822.2	18988.3	14492.8	16873.1	19366	17714.1	14893.7	17858.5	11042.2	15276.3	23931.8	17873.7	16424.9	17190.5	17132.9	16780.2	10532.6	18001.1	19653.7	15747.3	26555.4	20643.6	18913.9	18130.7	0	0	0	0	0	0	0	0
				22.3536	8788.14	17748.9	14020	16537.5	18380.4	17499.9	13729.5	17262.1	10614.6	14804	23198	17637.9	15723.6	17157.3	16512.1	16533.1	10296.3	17626.6	18961.3	15727	26137.1	20407.1	18464.9	17920.2	0	0	0	0	0	0	0	0
				22.5864	7643.59	17419.6	13025.1	16403.1	17505	17333.5	12724.6	17052	10200.3	14399.9	23159.7	18058.4	15416.2	17024	16258.7	16494.1	10147.3	17521.1	18591.1	15812.7	25222.1	20301.8	17986.8	17878.5	0	0	0	0	0	0	0	0
				22.8193	7578.92	17163.4	12666.4	16338.2	16316.8	17077.3	12187.4	16859.6	9251.44	13775.2	22375.6	17769.5	15081.4	16761.2	15569.5	16102	9792.7	17009.1	17467.3	15890.7	24628.6	20106.5	17296.2	17668.8	0	0	0	0	0	0	0	0
				23.0521	7509.4	17076.3	11866.6	16122.7	15575.3	16811.3	11650.4	16670.1	7190.68	13329.1	21580	17764.1	14672.3	16488	14481	15860.4	9535.84	16712.7	16944.6	15704.2	23375.4	20307.3	16618.6	17574.7	0	0	0	0	0	0	0	0
				23.285	7453.94	16919.7	11393.1	15748.3	14542.4	16446.3	11129.8	16371.4	6883.36	12845.9	20802.8	17499.7	13384.9	16527.1	13690.4	15624.2	8794.41	16506	15916.2	16026.8	22814	20093.6	15841.5	17542.2	0	0	0	0	0	0	0	0
				23.5178	7262.97	16554.6	10698.8	15453	13351.4	15966.4	10437.7	15991.3	5849.62	11953.4	19169	17469.7	13175.6	16422.2	12731.4	15281.8	8502.93	16084.2	15555.3	15902.4	22376.9	19884.4	15478.4	17290.3	0	0	0	0	0	0	0	0
				23.7507	7179.92	16304	10009.9	14645.2	11869.9	15541.1	9686.57	15496.7	4465.75	10917	18128.9	17549.5	12781.2	16466.3	11792	14977.6	8206.7	15722.8	14478	16005.5	21528.3	19490.1	14737.7	17072.8	0	0	0	0	0	0	0	0
				23.9835	7062.35	16107.5	8996.57	14309.2	11008.9	15088.3	9022.61	15168.3	4400.26	10829.7	17384.1	17663.9	12194.3	16517.6	11326.2	15003.8	6841.72	14448.8	14023.9	15788.2	20785.7	19160.5	13883.8	16465.9	0	0	0	0	0	0	0	0
				24.2164	6807.84	15487.6	8539.95	14062.8	10311.3	14803.3	8553.02	14784.6	4226.26	10409	15645.6	17361.5	11983.8	16375.5	10618.5	14715.3	6694.03	14261.1	13736.8	15676.4	19817.3	18479.9	13416.1	16139.1	0	0	0	0	0	0	0	0
				24.4492	6729.83	15517.5	8152.46	13645.8	9552.46	14336.5	8144.92	14499.9	4140.21	10139.2	13957.7	17181.9	11645.8	16050.3	9914.58	14457.1	6493.22	14033.9	13344.8	15479.7	18831.1	18285.8	12889.7	15933.1	0	0	0	0	0	0	0	0
				24.6821	6555.88	15255.5	7689.33	12956	9006.34	13865.1	7750.52	14025.5	4064.6	10082.8	12304.8	16406.2	11389.9	15829.8	9253.1	14106.3	6260.71	13795.4	12874	15259.5	18120.7	17907.6	12418.5	15654.2	0	0	0	0	0	0	0	0
				24.9149	6493.67	15205.2	6716.28	12615.3	8261.78	13261.5	7157.24	13694	3986.67	9774.42	11566	15909.8	11131.9	15775.2	8894.85	13819.8	5275.29	12990.9	11892.2	14962.1	17434.9	17614.3	11534.1	15189.1	0	0	0	0	0	0	0	0
				25.1478	5346.39	14724.9	5821.03	11886.7	7507.98	12804.5	6225.13	13138.7	4107.61	10317.9	10887.3	15493.3	10242.4	15661.8	8412.41	13824.3	4936.97	12910.6	11205.4	14748.3	16115.5	16897	10752.6	14852	0	0	0	0	0	0	0	0
				25.3806	5279.41	14581.1	5126.63	11539.8	6720.68	12189.9	5708.9	12770.3	3924.04	9939.71	9479.97	14690.8	10004.6	15682.7	7802.86	13437.7	4814.82	12780.2	10671.4	14493.9	15434.8	16491	10307	14588.4	0	0	0	0	0	0	0	0
				25.6135	5366.08	14826.1	4872.23	11106.8	5972.27	11716	5403.53	12549.6	3883.78	9787.02	8918.22	13923.5	9693.92	15358.6	7498.64	13023	4373.99	12357.1	10020.5	14195.7	14743.3	16229.7	9712.57	14260.8	0	0	0	0	0	0	0	0
				25.8463	5240.61	14384	4544.76	10469	5336.82	11324.8	5040.73	12059.3	3184.94	9094.73	8341.49	13157.8	9246.04	15332.2	6924.15	12528.2	3988.22	12196.2	9026.05	14161.7	13210.5	16158.4	8741.58	14172.1	0	0	0	0	0	0	0	0
				26.0792	5037.02	13961.4	4321.71	10169.2	4147.77	10543.5	4502.17	11558.1	1930.39	6323.87	6618.65	11248.8	8996.37	15069.6	5848.47	10880.8	3832.08	11886.5	8314.77	13861.5	11994.2	16022.1	8047.03	13923.4	0	0	0	0	0	0	0	0
				26.312	5028.18	14213.8	4038.36	9740.98	3559.39	10051.3	4208.64	11335.3	1998.21	6550.26	5980.98	10827.6	8617.35	15005.3	5532.18	10794.4	3487.76	11571.3	7831.55	13308.4	11430.4	15466.2	7583.22	13448.6	0	0	0	0	0	0	0	0
				26.5449	4982.21	14064	3437.13	9084.9	3308.15	9546.37	3909.16	10898.4	2040.79	6760.95	5651.75	10353.2	8428.3	14716	5373.61	10610	3302.09	10983.6	7300.24	13378.9	11119.6	15379.8	7240.66	13247.4	0	0	0	0	0	0	0	0
				26.7777	4666.07	13366.3	3171.61	8715.03	2903.71	9141.73	3580.46	10407.7	2055.8	6754.32	5060.7	9763.89	8074.39	14226.8	5063.63	10248.3	3133.77	10387.2	6991.2	13137.8	10025.5	14837.3	6716.82	12787.5	0	0	0	0	0	0	0	0
				27.0106	4608.59	13262.5	2601.77	8087.66	2413.23	8695.51	3207.86	10015.2	2155.72	6982.68	4709.98	9342.28	7836.96	13927.4	4900.89	10084.1	2878.11	9572.49	6621.56	12947.2	9228.45	14343.2	6242.71	12287.6	0	0	0	0	0	0	0	0
				27.2434	4679.16	13529.3	2409.39	7627.17	2253.81	8301.16	3114.12	9819.21	2144.38	6986.12	4218.42	8999.69	7455.89	13618.5	4606.23	9868.11	1378.73	4733.63	6023.87	13131.3	7750.69	13976.5	5051.1	10613.8	0	0	0	0	0	0	0	0
				27.4763	4481.64	12964.6	1834.55	7530.17	2075.02	7795.81	2797.07	9430.18	2170.1	7055.46	3923.11	8584.84	7138.58	13238.2	4410.6	9626.17	1261.77	4317.53	5805.29	12969.9	7502.19	13618.1	4856.42	10301.8	0	0	0	0	0	0	0	0
				27.7091	4317.95	12579.7	1791.19	7363.75	1528.21	7048.14	2545.78	8997.21	2150.23	7021.3	3358.69	7980.76	6608.81	12937.5	4039.24	9313.17	1128.03	3871.39	5174.73	12857.8	6996.7	12982.5	4433.15	9903.89	0	0	0	0	0	0	0	0
				27.942	4258.13	12479.5	1695.67	7033.02	1460.82	6762.26	2471.54	8758.24	2124.75	6987.16	2975.12	7421.7	6312.21	12572	3804.03	8993.62	662.214	2872.52	4895.87	12701.9	6628.43	12619.9	4062.17	9398.12	0	0	0	0	0	0	0	0
				28.1748	3997.71	12068	1669.63	7007.71	1349.88	6255.7	2339.07	8443.79	2097.74	6884.22	2239.68	6641.71	4833.21	11722.4	3056.88	8416.11	600.473	2621.19	4777.13	12599.5	6076.52	12374	3818.04	9198.24	0	0	0	0	0	0	0	0
				28.4077	3885.25	11827.8	1580.28	6643.86	1203.42	5719.43	2222.98	8063.7	2084.58	6843.19	2033.75	6131.97	4666.68	11344.1	2928.34	8106.43	380.717	2284.3	4558.41	12236.2	5735.52	11853.2	3558.22	8791.23	0	0	0	0	0	0	0	0
				28.6405	3899.29	12120.9	1464.9	6204.48	963.474	4991.32	2109.22	7772.24	2032.92	6725.01	1804.88	5507.74	4560.57	11075.5	2799.46	7769.43	376.553	2259.32	4296.8	12127.9	5359.1	11974.7	3344.15	8787.29	0	0	0	0	0	0	0	0
				28.8734	3747.85	11757.2	1378.73	5912.55	875.349	4471.8	2000.64	7380.5	1981.6	6584.9	1640.93	4971.01	4392.9	10728.1	2671.81	7427.99	343.486	2060.92	4177.96	11888.9	5088.87	11474.6	3203.44	8474.8	0	0	0	0	0	0	0	0
				29.1062	3605.55	11473	1272.38	5469.96	238.216	1598	1705.38	6180.3	1940.87	6428.38	1270.16	4297.88	4202.35	10257.3	2471.12	6994.53	343.781	2062.68	4112.55	11784.5	4852.97	10994.1	3103.1	8280.43	0	0	0	0	0	0	0	0
				29.3391	3422.79	10928.7	1157.56	4950.1	216.75	1454	1599.03	5777.6	1899.03	6307.05	355.67	2104.17	4077.46	9984.83	2110.72	6132.02	307.534	1845.21	4032.16	11568.9	4769.92	10891.7	3036.54	8101.92	0	0	0	0	0	0	0	0
				29.5719	3269.63	10519.6	1005.63	4308.9	193.952	1301.07	1489.74	5376.52	1845.94	6147.46	305.711	1808.61	3866.76	9484.87	2006.13	5813.65	264.526	1587.16	3896.62	11279.2	4500.05	10357.6	2887.06	7741.33	0	0	0	0	0	0	0	0
				29.8048	2979.7	10470.4	575.297	3354.53	157.281	1055.07	1237.43	4960.01	1769.26	5872.32	0	0	3624.59	8953.35	1797.95	4941.89	241.141	1446.85	3734.15	10920.2	4216.98	9770.9	2730.76	7379.3	0	0	0	0	0	0	0	0
				30.0376	2857.96	10058	537.51	3134.19	131.107	879.492	1175.52	4690.55	1673.94	5523.6	0	0	3353.14	8291.3	1675.69	4604.97	207.172	1243.03	3660.4	10675.5	4037.59	9491.35	2635.05	7136.62	0	0	0	0	0	0	0	0
				30.2705	2815.48	9968.35	464.31	2707.37	107.877	723.66	1129.22	4466.46	1580.95	5214.55	0	0	3110.2	7729.22	1563.72	4314.59	191.509	1149.06	3493.48	10317.9	3756.69	9317.03	2480.56	6928	0	0	0	0	0	0	0	0
				30.5033	1984.95	9096.18	391.52	2282.93	0	0	792.157	3793.04	1520.08	5000.91	0	0	2394.82	6772.3	1304.97	3924.4	168.057	1008.34	3268.39	9782.01	3583.67	8925.22	2340.04	6571.85	0	0	0	0	0	0	0	0
				30.7362	1885.06	8638.44	312.172	1820.26	0	0	732.411	3486.23	1418.49	4663.75	0	0	2165.31	6117.44	1194.6	3593.73	141.651	849.907	3076.64	9240.87	2642.87	7766.12	1953.72	5952.3	0	0	0	0	0	0	0	0
				30.969	1816.56	8324.54	0	0	0	0	605.521	2774.85	1306.83	4324.42	0	0	1884.7	5328.6	1063.84	3217.67	0	0	2862.59	8741.73	2488.34	7505.91	1783.64	5415.88	0	0	0	0	0	0	0	0
				31.2019	1721.84	7890.47	0	0	0	0	573.947	2630.16	569.031	3218.93	0	0	1581.63	4486.73	716.887	2568.55	0	0	2493.92	8205.73	2270.44	6924.37	1588.12	5043.37	0	0	0	0	0	0	0	0
				31.4347	1569.4	7191.89	0	0	0	0	523.133	2397.3	0	0	0	0	923.238	3352.57	307.746	1117.52	0	0	2257.44	7575.81	2016.42	6406.87	1424.62	4660.89	0	0	0	0	0	0	0	0
				31.6676	1457.38	6678.54	0	0	0	0	485.793	2226.18	0	0	0	0	784.927	2919.25	261.642	973.085	0	0	1956.03	7009.22	1880.31	6016.37	1278.78	4341.86	0	0	0	0	0	0	0	0
				31.9004	1297.83	5947.4	0	0	0	0	432.61	1982.47	0	0	0	0	464.732	2369.68	154.911	789.893	0	0	1809.72	6494.8	1707.74	5487.99	1172.48	3994.26	0	0	0	0	0	0	0	0
				32.1333	1130.31	5179.73	0	0	0	0	376.77	1726.58	0	0	0	0	435.543	2220.84	145.181	740.281	0	0	1645.99	5896.58	1595.41	5209.81	1080.47	3702.13	0	0	0	0	0	0	0	0
				32.3661	969.468	4442.66	0	0	0	0	323.156	1480.89	0	0	0	0	409.784	2089.5	136.595	696.499	0	0	450.625	2777.84	1122.6	4623.86	524.409	2467.24	0	0	0	0	0	0	0	0
				32.599	786.19	3602.77	0	0	0	0	262.063	1200.92	0	0	0	0	346.403	1766.31	115.468	588.772	0	0	0	0	989.124	4018.47	329.708	1339.49	0	0	0	0	0	0	0	0
				32.8318	568.189	2603.77	0	0	0	0	189.396	867.924	0	0	0	0	310.134	1581.38	103.378	527.127	0	0	0	0	944.476	3886.13	314.825	1295.38	0	0	0	0	0	0	0	0
				33.0647	403.13	1847.37	0	0	0	0	134.377	615.791	0	0	0	0	271.585	1384.82	90.5285	461.607	0	0	0	0	897.802	3743.21	299.267	1247.74	0	0	0	0	0	0	0	0
				33.2975	205.656	942.435	0	0	0	0	68.5521	314.145	0	0	0	0	236.363	1205.22	78.7878	401.74	0	0	0	0	795.162	3351.47	265.054	1117.16	0	0	0	0	0	0	0	0
				33.5304	0	0	0	0	0	0	0	0	0	0	0	0	186.659	951.777	62.2196	317.259	0	0	0	0	150.39	823.719	50.13	274.573	0	0	0	0	0	0	0	0
				33.7632	0	0	0	0	0	0	0	0	0	0	0	0	0	0	0	0	0	0	0	0	105.909	580.088	35.3031	193.363	0	0	0	0	0	0	0	0
				33.9961	0	0	0	0	0	0	0	0	0	0	0	0	0	0	0	0	0	0	0	0	68.8894	377.323	22.9631	125.774	0	0	0	0	0	0	0	0
				34.2289	0	0	0	0	0	0	0	0	0	0	0	0	0	0	0	0	0	0	0	0	39.2849	215.172	13.095	71.7241	0	0	0	0	0	0	0	0
				34.4618	0	0	0	0	0	0	0	0	0	0	0	0	0	0	0	0	0	0	0	0	27.3494	149.799	9.11646	49.9329	0	0	0	0	0	0	0	0
				34.6946	0	0	0	0	0	0	0	0	0	0	0	0	0	0	0	0	0	0	0	0	0	0	0	0	0	0	0	0	0	0	0	0
				34.9275	0	0	0	0	0	0	0	0	0	0	0	0	0	0	0	0	0	0	0	0	0	0	0	0	0	0	0	0	0	0	0	0
				35.1603	0	0	0	0	0	0	0	0	0	0	0	0	0	0	0	0	0	0	0	0	0	0	0	0	0	0	0	0	0	0	0	0
					0	0	0	0	0	0	0	0	0	0	0	0	0	0	0	0	0	0	0	0	0	0	0	0	0	0	0	0	0	0	0	0
					0	0	0	0	0	0	0	0	0	0	0	0	0	0	0	0	0	0	0	0	0	0	0	0	0	0	0	0	0	0	0	0
					0	0	0	0	0	0	0	0	0	0	0	0	0	0	0	0	0	0	0	0	0	0	0	0	0	0	0	0	0	0	0	0
					0	0	0	0	0	0	0	0	0	0	0	0	0	0	0	0	0	0	0	0	0	0	0	0	0	0	0	0	0	0	0	0
					0	0	0	0	0	0	0	0	0	0	0	0	0	0	0	0	0	0	0	0	0	0	0	0	0	0	0	0	0	0	0	0
					0	0	0	0	0	0	0	0	0	0	0	0	0	0	0	0	0	0	0	0	0	0	0	0	0	0	0	0	0	0	0	0
					0	0	0	0	0	0	0	0	0	0	0	0	0	0	0	0	0	0	0	0	0	0	0	0	0	0	0	0	0	0	0	0
					0	0	0	0	0	0	0	0	0	0	0	0	0	0	0	0	0	0	0	0	0	0	0	0	0	0	0	0	0	0	0	0
					0	0	0	0	0	0	0	0	0	0	0	0	0	0	0	0	0	0	0	0	0	0	0	0	0	0	0	0	0	0	0	0
					0	0	0	0	0	0	0	0	0	0	0	0	0	0	0	0	0	0	0	0	0	0	0	0	0	0	0	0	0	0	0	0
					0	0	0	0	0	0	0	0	0	0	0	0	0	0	0	0	0	0	0	0	0	0	0	0	0	0	0	0	0	0	0	0
					0	0	0	0	0	0	0	0	0	0	0	0	0	0	0	0	0	0	0	0	0	0	0	0	0	0	0	0	0	0	0	0
					0	0	0	0	0	0	0	0	0	0	0	0	0	0	0	0	0	0	0	0	0	0	0	0	0	0	0	0	0	0	0	0
					0	0	0	0	0	0	0	0	0	0	0	0	0	0	0	0	0	0	0	0	0	0	0	0	0	0	0	0	0	0	0	0
				integrated intensity
				capping protein	WT	WT	WT	WT	WT	WT	WT	WT	αW271Rβ	αW271Rβ	αW271Rβ	αW271Rβ	αW271Rβ	αW271Rβ	αW271Rβ	αW271Rβ	αY277Vβ	αY277Vβ	αY277Vβ	αY277Vβ	αY277Vβ	αY277Vβ	αY277Vβ	αY277Vβ	αβΔ23	αβΔ23	αβΔ23	αβΔ23	αβΔ23	αβΔ23	αβΔ23	αβΔ23
				um	1	1	2	2	3	3			1	1	2	2	3	3			1	1	2	2	3	3			1	1	2	2	3	3
				distance	mean	sd	mean	sd	mean	sd	total mean	total sd	mean	sd	mean	sd	mean	sd	total mean	total sd	mean	sd	mean	sd	mean	sd	total mean	total sd	mean	sd	mean	sd	mean	sd	total mean	total sd
				0	39200.9	13437.9	41149.8	15815	40778.2	14096.7	38878.7	14449.9	35375.8	14596.3	44194.3	11345.5	41079.8	11534	40216.6	12491.9	33171.9	10692.2	38546	11781	35533.5	15046.3	35750.5	12506.5	32080	12079.1	33396.1	13113.8	33325.3	11815.7	32933.8	12336.2
				0.2328	49651.3	7133.4	48550.4	11111.7	48583.3	8912.19	46907.2	9052.44	45617.9	12662.9	50730.5	7910.69	48046.4	10058.4	48131.6	10210.7	41583	11129.2	44494.5	8393.03	41913.1	11538	42663.5	10353.4	43164.4	11174.8	40970.2	11819.8	41138.5	11052.4	41757.7	11349
				0.4657	53286.7	5225.03	51943.9	8033.61	51134.9	7399.49	49120.1	6886.04	51293.1	10487.6	52817.3	6819.61	49690.1	9042.36	51266.8	8783.18	44668.1	10821.6	47362.4	8085.96	45772.8	9039.74	45934.4	9315.77	47922.5	9097.78	43866.1	11289	43223.9	10171.1	45004.2	10186
				0.69853	53852.3	4356.96	53545.4	5872.65	51915.1	6354.75	48803.7	5528.12	53695.8	8933.07	52766.1	6679.37	50283.9	8695.14	52248.6	8102.53	46102.2	10359.8	48285.4	7668.77	48240.4	6589.04	47542.7	8205.87	49151.4	8826.37	44409.6	11159.7	43237.4	8837.8	45599.5	9607.95
				0.93138	54389.9	4017.42	54313.4	4072.13	52469.9	5790.97	48956.2	4626.84	54656.9	7946.67	52283.6	6415.39	51323.2	7954.38	52754.6	7438.81	47295.8	9743.19	48966.2	7464.48	50167.2	5264.16	48809.7	7490.61	49715.9	8917.09	44435.5	10802.9	43201.4	8032.32	45784.3	9250.79
				1.16423	55121.6	3958.69	54547.2	3342.69	53500	5206.99	50000.1	4169.46	55188.5	7159.5	52410	5950.4	52152.8	7332.08	53250.5	6813.99	49030.8	9178.54	49629.2	6808.18	51462.1	4277.49	50040.7	6754.74	50262.7	8789.05	44355.4	10654.4	43538.3	7833.96	46052.2	9092.49
				1.39708	55447.9	3418.18	55117.2	2906.98	54106.2	5169.25	51347.1	3831.47	55705.7	6704.83	53652.8	5224.73	52767.9	6780.59	54042.2	6236.72	50786.2	8010.05	50207.3	6645.86	52318	3736.91	51103.8	6130.94	51445.2	9108.28	45758.6	10722.8	43935.5	8106.69	47046.4	9312.61
				1.62993	55941.8	2245.87	55330.3	3453.61	54444.1	5186.63	52452.7	3628.7	56004.9	6490.01	54859.8	3519.66	53159.4	6453.29	54674.7	5487.66	52687	6963.31	50873.6	6101.62	53011.6	2547.19	52190.8	5204.04	52815.6	9482.09	46890.9	11177.1	44972.9	8951.02	48226.5	9870.07
				1.86278	56043.7	1848.44	55356	3749.47	54882.9	4306.48	53041.7	3301.47	56300.9	5528.02	55559.7	2920.17	53855.8	6005.8	55238.8	4818	53509.8	6143.77	51665.6	5211.99	53314.8	2162.44	52830.1	4506.07	53441	10045	45820.3	11416.4	44182.3	10448.1	47814.5	10636.5
				2.09563	55925.2	1701.88	55285.7	3342.76	54998.2	4060.45	50742.7	3035.03	56702.7	4671.34	55778.6	3496.94	53785.7	6086.25	55422.3	4751.51	53595.5	5505.58	51292.5	5528.08	52641.1	3807.86	52509.7	4947.17	51708.3	12235.4	40132.1	13729.8	39553.9	12529.7	43798.1	12831.6
				2.32848	55555.9	2638.49	54466.3	3870.81	53712.3	5435.91	46101.7	3981.74	56874.7	4124.66	55290.3	4198.38	51875.1	7724.71	54680	5349.25	52917.4	5998.58	48879.4	8116.55	51543.1	4901.23	51113.3	6338.79	45800.6	14269.3	31927.5	15411.1	29143.9	12782.2	35624	14154.2
				2.56133	54514.9	3736.35	53253.6	4930.69	51970.4	7321.03	42155.5	5329.36	56407.3	4337.21	53487.3	5652.49	49446.9	10450.2	53113.8	6813.3	52392.5	6259.71	46766.1	10350.6	50827.6	5890.19	49995.4	7500.16	37947.8	14231	23706.7	13130.2	19280.2	9433.51	26978.2	12264.9
				2.79418	53563.7	4785.96	51958.4	6339.64	50713.5	8495.97	38760.9	6540.52	55684.7	5533.7	51431.1	7439.5	48199.6	11080.5	51771.8	8017.89	51837.9	6582.63	45633.7	11304.6	50508.2	6125.54	49326.6	8004.27	31490.6	12130.8	18295.2	9839.42	13353.9	5768.79	21046.6	9246.33
				3.02703	53048.4	5564.54	51009.2	7241.86	49865.8	8984.87	36819.2	7263.75	54826.9	7285	49428.4	8582.95	47323.8	11164.7	50526.4	9010.88	51689.4	6524.25	44832.3	11701.7	49880.8	6440.76	48800.8	8222.23	27012.2	9985.19	15170.3	7506.96	10704.7	3613.77	17629.1	7035.31
				3.25988	52388.1	5710.17	50293.4	7627.66	49363	9223.4	35679.2	7520.41	54226.1	8178.02	48433.9	9352.12	47233.1	11390.1	49964.3	9640.07	51471.5	6829.7	44334.3	11712.3	49595.7	6656.85	48467.2	8399.61	24518.2	9344.28	13243.3	5766.01	9339.65	2530.71	15700.4	5880.33
				3.49273	51888.6	6496.93	49799.4	7885.24	48699.4	9601.62	35055.6	7994.6	54080.8	8449.03	48017.8	9727.44	47265.5	11427.9	49788	9868.11	51498.9	6984.69	44052.2	11847.7	49500.5	6737.65	48350.5	8523.34	23094.3	8597.58	12017	4861.81	8520.61	2288.6	14544	5249.33
				3.72558	51383.3	7153.53	49523	8212.53	48301.3	10105.1	34677.8	8490.37	53764.7	8870.05	48328.5	9571.01	47117.6	11330.7	49736.9	9923.93	51621.5	6776.74	43965.7	11898.7	49492.7	6582.37	48360	8419.27	21816.2	7771.8	10970.5	4292.97	7971.07	2042.54	13585.9	4702.44
				3.95843	51176.1	7221.16	49361.9	8546.24	48172.3	10190.1	34469.6	8652.5	53555.3	9097.17	48365.5	9808.15	46995.3	11317.6	49638.7	10074.3	51699	6457	43887.8	11940.4	49340	6696.45	48308.9	8364.63	20794	7226.92	10361.4	4077.71	7418.17	1895.69	12857.8	4400.11
				4.19128	51253.8	7456.07	49291.2	8851.57	48166	10332.1	49570.4	8879.92	53529.6	9091.2	48425.6	9781.81	46934.2	11577	49629.8	10150	51624.5	6445.62	43553.8	11955.6	49472.1	6481.29	48216.8	8294.17	19934	6767.09	9824.85	3732.85	6880.32	1955.03	12213	4151.66
				4.42413	51085.6	7851.16	49491.1	8848.07	48282.2	10150.8	49619.6	8950	53500.8	9141.86	48401	9986.21	46994.1	11662.8	49631.9	10263.6	51437.9	6804.01	43607.5	11895.1	49336	6566.17	48127.1	8421.75	19087.4	6506.66	9261.98	3498.95	6411.85	1788.99	11587.1	3931.54
				4.65698	50990.8	8284.57	49704.2	8675.08	48235.6	10230.3	49643.5	9063.32	53360.1	9083.48	48360.8	9947.73	47208.7	11693.5	49643.2	10241.6	51554.4	6563.62	43454.4	11923.5	49456.4	6401.57	48155	8296.23	18125.8	6079.7	8867.12	3189.35	5989.4	1639.5	10994.1	3636.18
				4.88983	50980.6	8393.66	49720.1	8896.82	48300.2	10008.1	49666.9	9099.53	53327.1	8980.73	48674.4	9814.42	47114.9	11654.4	49705.5	10149.8	51617.2	6294.93	43580.2	12096.6	49643.6	6340.73	48280.3	8244.08	17336.1	5619.44	8368.28	2954.16	5726.98	1608.41	10477.1	3394
				5.12268	50964.5	8337.79	49782.1	8871.96	48422.9	9841.95	49723.1	9017.23	53371.1	8862.9	48666.9	9809.05	47157.4	11448.4	49731.8	10040.1	51829.4	6232.01	43758.7	12018.7	49399.6	6649.36	48329.2	8300.03	16373.1	5386.42	7885.23	2865.72	5251.93	1565.94	9836.75	3272.7
				5.35553	50914.5	8575.05	49952.5	8775.95	48331.8	9924.62	49732.9	9091.87	53319.1	9051.76	48546.2	10002.7	47492.5	11249.1	49786	10101.2	51886.3	6312.19	43648.7	12024.2	49249.3	6552.75	48261.4	8296.39	15337.3	5051	7426.04	2863.27	5032.58	1496.62	9265.32	3136.97
				5.58838	50806.1	8529.19	49847.5	8961.13	48495.9	9751.24	49716.5	9080.52	53182.7	9229.13	48563.9	10031.1	47580.5	11403.4	49775.7	10221.2	51811.2	6537	43821	12043.4	49282.8	6646.08	48305	8408.81	14539.6	5035.47	6932.55	2654	4742.16	1423.25	8738.12	3037.57
				5.82123	50810.1	8583.43	49836.9	9217.29	48414.1	9668.53	49687.1	9156.41	53137.8	9275.77	48735.3	9903.46	47428.1	11400.4	49767.1	10193.2	51782.5	6613.44	44052.9	11814.3	49395.9	6701.43	48410.4	8376.38	13611	4863.5	6541.07	2436.7	4439.93	1567.41	8197.34	2955.87
				6.05408	50806.1	8798.62	49783.2	9209.66	48410.2	9657.77	49666.5	9222.02	53126.8	9141.88	48663.9	10048.3	47472.3	11380.4	49754.3	10190.2	51768	6640.85	44113.9	11905.6	49313.1	6724.53	48398.3	8423.66	12902.1	4699.03	6037.88	2530.77	4173.59	1555.9	7704.52	2928.57
				6.28693	50659.3	8841.5	49815.3	9177.39	48421.9	9633.63	49632.2	9217.51	53040.2	9380.69	48742.7	9754.94	47635.4	11150.9	49806.1	10095.5	51802.5	6799.94	44025.1	11914.3	49349.3	6809.82	48392.3	8508.01	11968.6	4517.72	5695.41	2407.13	3895.33	1524.31	7186.44	2816.39
				6.51978	50633.6	9082.34	49782.3	9342.13	48507.6	9684.58	49641.2	9369.68	53080.7	9320.29	48606.8	10189.5	47565.9	11314.3	49751.1	10274.7	51732.7	6771.34	44059.4	11821.1	49242.1	6671.54	48344.7	8421.33	10960	4916.09	5433.41	2640.49	3541.45	1422.02	6644.94	2992.87
				6.75263	50711.7	9284.17	49767.1	9319.83	48384.3	9648.79	49621.1	9417.6	53253.6	9203.19	48620.8	10155.8	47594.8	11046.4	49823.1	10135.1	51785.7	6946.27	44337.3	11762.9	49110.6	6884.3	48411.2	8531.15	10125.9	4761.67	5019.22	2641.18	3197.42	1682.93	6114.19	3028.59
				6.98548	50704.7	9399.22	49567.2	9416.72	48322.4	9780.53	49531.4	9532.16	52996.5	9312.27	49015.1	9903.82	47739.3	10928.3	49917	10048.1	51743.8	7083.14	44254.6	11581.8	49215.4	7015.75	48404.6	8560.22	9307.65	4737.87	4732.99	2787.54	2990.46	1643.59	5677.03	3056.34
				7.21833	50611.1	9492.06	49406.7	9603.96	48376	9567.37	49464.6	9554.46	53040.7	9342	49155.7	9843.3	47701.3	11021.5	49965.9	10068.9	51541.5	7123.8	44347.2	11589.2	49156.2	6833.49	48348.3	8515.48	8676.11	4662.89	4379.63	2713.87	2841.55	1576.79	5299.1	2984.52
				7.45118	50370.6	9551.74	49272.2	9716.06	48416.1	9690.86	49353	9652.89	53070.5	9532.43	49121.5	9958.99	47820.3	10951.5	50004.1	10147.6	51494.5	7110.55	44418.6	11412	49356.8	6779.54	48423.3	8434.04	7922.68	4592.64	4249.43	2702.89	2597.55	1538.87	4923.22	2944.8
				7.68403	50457.1	9880.44	49348.2	9428.36	48299.4	9918.19	49368.2	9742.33	53007.4	9759.96	48938.1	9877.52	47843.1	10814.9	49929.5	10150.8	51474.5	7187.97	44452.9	11396.1	48996.6	7035.26	48308	8539.78	7213.28	4449.29	3922.96	2666.73	2238.93	1520.45	4458.39	2878.82
				7.91688	50565.8	9889.44	49406.8	9478.59	48377.1	9788.01	49449.9	9718.68	53089.6	9589.23	48970.2	9875.61	47643.4	10972.5	49901.1	10145.8	51502.1	7122.63	44301.7	11247.5	48863	7255.57	48222.3	8541.89	6461.16	4442.16	3536.58	2671.22	2034.63	1456.82	4010.79	2856.73
				8.14973	50317.2	10041.9	49262	9598.17	48412.9	9779.87	49330.7	9806.66	53040.4	9658.33	48897.5	9983.12	47831.5	10688	49923.1	10109.8	51359.1	7174.35	44352.7	11248.8	48628.4	7477.34	48113.4	8633.5	6020.76	4240.68	3369.76	2733.18	1976.37	1433.7	3788.96	2802.52
				8.38258	50504.4	9939.32	49260.2	9716.77	48350.8	9753.33	49371.8	9803.14	53092.9	9820.74	48963	10211.8	47964.1	10564.6	50006.7	10199	51278.7	7306.3	44248.5	11502.8	48708.1	7194.36	48078.4	8667.83	5559.36	4108.62	3238.29	3039.01	1763.96	1438.4	3520.54	2862.01
				8.61543	50347.3	10101	49225.8	9806.61	48056.7	9831.66	49209.9	9913.1	53229.4	9534.86	49021.2	10142	48074.4	10788.6	50108.3	10155.1	51287.7	7332.19	44537.2	11096.3	48715.2	7224.05	48180	8550.84	5045.42	4010.78	2899.22	2977.5	1569.66	1452.48	3171.43	2813.59
				8.84828	50424	9983.03	49167.9	9713.83	48254	9891.55	49282	9862.8	53072.7	9730.69	48924.1	9961.78	47893.6	10433	49963.5	10041.8	51357.8	7516.11	44609.3	10960	48736.3	7331.26	48234.5	8602.45	4464.38	3823.14	2833.39	3156.4	1355.95	1368.74	2884.58	2782.76
				9.08113	50249.1	9982.14	48998.3	9711.7	48185.9	9935.54	49144.4	9876.46	53145.4	9792.47	48870.9	9953.12	47891.1	10512.3	49969.1	10086	51395.4	7542.83	44737.3	10811.5	48642.4	7305.63	48258.4	8553.33	4054.92	3850.09	2509.13	3104.36	1218.66	1281.09	2594.24	2745.18
				9.31398	50237.3	9936.48	49055.5	9514.03	48293.7	9922.55	49195.5	9791.02	53216.6	9881.07	48764.7	9887.61	47797.9	10583.7	49926.4	10117.4	51342.3	7538.4	44774.1	10577.4	48653	7473.34	48256.5	8529.72	3673.13	3587.35	2185.42	2919.24	1071.69	1217.23	2310.08	2574.61
				9.54683	50376.1	9525.7	49137.6	9525.58	48231	9883.5	49248.2	9644.93	53295.6	9485.32	48671.7	9985.5	47870.6	10607.7	49946	10026.2	51084.8	7846.7	44969	10740.1	48580.6	7505.59	48211.5	8697.45	3245.01	3536.35	2066.9	2842.51	994.341	1151.75	2102.08	2510.2
				9.77968	50142	9620.25	49030.2	9418.34	48448.6	9811.9	49206.9	9616.83	53238.6	9583.18	48462.6	10100.8	48128.3	10320	49943.2	10001.3	51082.8	7933.22	44791.2	10537.2	48375.3	7479.69	48083.1	8650.04	2886.14	3386.14	1923.23	2821.39	897.459	1105.9	1902.28	2437.81
				10.0125	49958.1	9276.31	48912.1	9638.54	48408.6	10003.6	49092.9	9639.48	53139.7	9609.87	48254	10089.5	47908.4	10401.4	49767.4	10033.6	51298.3	7883.56	45028.2	10525.7	48107.6	7606.4	48144.7	8671.89	2461.32	3171.14	1774.77	2728.01	679.705	1080.48	1638.6	2326.55
				10.2454	49781.3	9352.96	48745.2	9814.85	48423.4	10220.9	48983.3	9796.23	53085	9647.02	48353.9	10079.9	47903.5	10538	49780.8	10088.3	51295.6	8042.34	45259.2	10453.2	48290.9	7512.7	48281.9	8669.42	2269.47	3024.05	1675.26	2655.37	582.399	1035.31	1509.04	2238.24
				10.4782	50035.9	9474.47	48609.8	9926.56	48379.3	10235.5	49008.4	9878.84	52975.3	9533.24	48039.4	10240.4	47771.5	10518.6	49595.4	10097.4	51148.7	8194.75	45321.2	10485.6	47993.5	7530.93	48154.5	8737.08	1885.86	2809.91	1545.8	2540.78	574.966	1032.25	1335.54	2127.65
				10.7111	49692.7	9597.85	48524.8	9832.85	48172.5	10156.9	48796.7	9862.55	52901.8	9672.74	47889.3	10396.9	47693.5	10432.1	49494.9	10167.2	50966.1	8229.81	45710.6	10314.1	47871.7	7846.28	48182.8	8796.72	1766.74	2651.1	1452.59	2506.52	555.283	974.095	1258.2	2043.9
				10.9439	49614.1	9899.67	48593.3	9788.49	48399.7	10213.3	48869	9967.16	52714.4	9520.1	47916.7	10031.5	47668.8	10687.8	49433.3	10079.8	50957.7	8380.23	45640.7	10395.3	47889.1	7806.11	48162.5	8860.55	1471.73	2471.31	1320.59	2438.49	475.863	848.359	1089.39	1919.38
				11.1768	49707	9768.24	48626.7	9838.15	48481.7	10319.6	48938.5	9975.34	52522	9536.42	47667.1	10113	47765.9	10383.1	49318.3	10010.8	50982	8510.54	45551.6	10195	47779.5	7604.24	48104.3	8769.93	1366.33	2336.84	1214.47	2477.41	384.527	706.549	988.445	1840.27
				11.4096	49529.3	9717.01	48605.6	9687.82	48374.3	10253.6	48836.4	9886.14	52277.8	9586.26	47361	10112.1	47624.4	10495	49087.8	10064.5	51081.9	8539.73	45814.7	9909.42	47577.4	7544.45	48158	8664.53	1029.66	2071.8	1079.78	2349.34	386.087	708.111	831.842	1709.75
				11.6425	49391.3	9992.5	48472.1	9937.05	48364.5	10278.7	48742.6	10069.4	52190.7	9662.88	47322.5	10030.8	47396.1	10580.3	48969.8	10091.3	50527.4	8591.84	45826.4	10118.9	47539	7764.68	47964.3	8825.13	859.318	1972.18	891.524	2065.69	260.666	617.972	670.503	1551.95
				11.8753	49460.9	10042.8	48377.2	10012.3	48313.5	10361.2	48717.2	10138.7	51984.6	9902.58	47265.8	10063.2	47467.3	10505.5	48905.9	10157.1	49040.6	12149.7	45961.3	10032.2	47391.8	7900.86	47464.6	10027.6	772.677	1819.41	843.197	2055.6	255.775	590.585	623.883	1488.53
				12.1082	49365.4	10535.2	48227.9	10108.9	48435	10253.6	48676.1	10299.3	50705.7	13337	46886.5	10252.4	47647.2	10438	48413.1	11342.5	48852.7	12198.8	46177.5	10060.4	47263.7	7959.03	47431.3	10072.8	630.318	1681.73	654.231	1872.71	269.005	636.745	517.851	1397.06
				12.341	49121.6	10830.3	48367	10104.5	48444.7	10336.7	48644.4	10423.8	50334.1	13425.7	46441.2	10611.9	47874.8	10310.8	48216.7	11449.5	48755.9	12129.3	46107.3	10171.5	47485.6	7636.11	47449.6	9978.94	588.035	1558.51	616.024	1818.43	231.267	584.724	478.442	1320.55
				12.5739	48618.8	11327.4	48151.8	10154.5	48250.6	10365.8	48340.4	10615.9	50464.3	13247.2	46364.4	10743.2	47590.5	10277	48139.8	11422.5	48442.5	12231	46202.1	9887.19	47526.8	7607.45	47390.5	9908.55	560.444	1511.17	548.112	1779.2	158.459	440.656	422.338	1243.68
				12.8067	48345.2	11903.2	48029.7	10390.3	48286.2	10097.3	48220.4	10797	48332.6	16010.5	45784.1	11318.8	47450	10436.3	47188.9	12588.5	46377.9	14758.9	46479.8	9992.34	47256	7665.34	46704.6	10805.5	468.561	1381.01	528.624	1744.51	125.519	436.837	374.235	1187.45
				13.0396	47929.7	11931.6	48033.3	10327.7	48335.3	10029.3	48099.4	10762.9	48100.6	16000.6	45061.8	13078.3	47323.2	10410.3	46828.5	13163.1	45002.6	16572	46575.8	9814.98	47527	7739.76	46368.4	11375.6	380.854	1265.12	378.022	1415.91	114.919	446.571	291.265	1042.53
				13.2724	47651.2	12248.4	48008.6	10315.4	48356.3	10093.2	48005.4	10885.7	47720.7	16066.7	44467.4	13273.2	47034.3	10403.6	46407.4	13247.8	44376.8	16561.1	46679.7	9769.19	47484.5	7685.9	46180.3	11338.7	374.049	1237.88	246.555	1123.45	96.3264	376.357	238.977	912.561
				13.5053	45223.1	16533.7	47957.2	10360.4	48139.5	10403.9	47106.6	12432.7	47196.5	16184.7	44057.4	14447.2	47029.1	10147.9	46094.3	13593.3	43292.7	17678.2	46483.2	9747.09	47267	7794.78	45681	11740	372.028	1229.9	205.566	1118.21	89.6623	353.279	222.419	900.464
				13.7381	43684	18205.4	47743.1	10707.2	47894.7	10510.8	46440.6	13141.1	46974.5	16169.9	43759.4	14510.3	46541	10109.8	45758.3	13596.7	42837.3	17642.9	46679.4	9517.67	47228.3	7881.39	45581.7	11680.7	330.037	1087.83	211.528	1108.42	69.4168	339.63	203.661	845.295
				13.971	43489.3	18131.5	47597.8	10749.1	47943	10470.7	46343.4	13117.1	46198.1	16463	43128.4	14498.9	45673.8	10568.3	45000.1	13843.4	42245.6	17718.7	46627.5	9460.53	47169.4	7967.12	45347.5	11715.5	251.763	965.443	203.068	1061.7	50.9304	253.675	168.587	760.274
				14.2038	43344.7	18187.7	47326.2	11027.3	47836.9	10583.9	46169.3	13266.3	45069.3	17870.6	43086.4	14491.8	45296.5	10660.3	44484.1	14340.9	41637.9	18096.9	46593.1	9559.47	47061.7	7860.87	45097.6	11839.1	150.763	718.134	180.315	982.514	63.575	312.192	131.551	670.947
				14.4367	43264.3	18225.4	47321.8	11246.6	47884.7	10538.1	46156.9	13336.7	44523.1	17660.6	43099.2	14953.5	44109.4	13365.9	43910.6	15326.7	40189.5	19491.7	46660.7	9392.82	47048.8	7952.18	44633	12278.9	160.135	763.889	177.36	974.38	71.4843	356.363	136.326	698.211
				14.6695	42878.3	18375.9	47322.8	11078.2	47596.1	10510.6	45932.4	13321.5	42202.6	19262.9	42481.1	16305.4	43468.7	13505	42717.4	16357.8	38466.9	21127.5	46708.4	9268.43	47074.8	7912.9	44083.4	12769.6	143.619	692.827	181.282	1041.41	48.1572	237.146	124.353	657.129
				14.9024	42464.7	18442	47290.6	11145.8	47526.1	10612.9	45760.5	13400.2	40902.5	20459.8	42577.3	16159.9	43470.6	13306.1	42316.8	16641.9	38156.2	21031.5	46637.7	9176.07	46723.4	8123.09	43839.1	12776.9	138.512	656.878	176.59	985.458	52.7224	251.114	122.608	631.15
				15.1352	42098.9	18378.1	46935	11355.1	47317.6	10658.3	45450.5	13463.8	40413.6	20393.4	42289.3	16209.9	43147.7	13368.1	41950.2	16657.1	37834.4	21000.1	46390.6	9301.63	46949.9	8063.13	43725	12788.3	140.711	670.35	181.735	1013.41	53.3567	254.251	125.268	646.003
				15.3681	41307.1	18375	47000.8	11443	47354.9	10521.9	45221	13446.6	39915	20447.3	42031.2	16160.9	42394.6	13691.4	41446.9	16766.5	36981	21953	46326.9	9218.94	47151.2	7908.61	43486.3	13026.9	132.658	630.179	179.458	994.25	45.7102	240.428	119.275	621.619
				15.6009	39513.9	20249.5	47044.7	11500.1	47146.6	10626	44568.4	14125.2	39071.3	20397.3	41966	16051.7	42013.4	13904.5	41016.9	16784.5	36515.3	21752.2	46160.9	9096.69	47130.5	8108	43268.9	12985.6	116.063	550.654	167.159	924.217	34.08	226.061	105.767	566.977
				15.8338	38972.5	20347.9	46577.8	11789.8	47274.2	10680.8	44274.8	14272.8	38570.8	20461.6	41744.8	15939.1	41826.4	13992.6	40714	16797.8	36197.7	21744.1	46483.2	8868.15	47009.4	8346.89	43230.1	12986.4	123.423	590.452	34.6067	239.762	28.6332	189.931	62.2208	340.048
				16.0666	36838.8	22093.4	46119.3	11920.9	47117.5	10338	43358.5	14784.1	37541.1	20915.1	41721.1	16121.1	41178.4	13916.3	40146.9	16984.2	35382.4	22118.7	46236.3	8963.9	46911.1	8574.05	42843.3	13218.9	123.197	585.384	36.789	254.882	29.374	194.845	63.1199	345.037
				16.2995	36410.7	21918.9	45729.7	11984.2	47099.9	10381.1	43080.1	14761.4	36968.9	20910.6	41604.8	16258.8	40553.5	14231.2	39709.1	17133.5	34943.8	22022.7	46030	8891.59	46976.1	8633.3	42650	13182.5	100.135	478.087	42.5778	294.987	18.111	120.135	53.6078	297.737
				16.5323	35570.2	22512.1	45193.4	12067.1	46857.7	10533.7	42540.4	15037.6	36193.4	20725.1	41155.9	16087.5	39748	15297.2	39032.5	17369.9	33665.2	22748.4	45832.5	9062.68	46588.2	8457.43	42028.7	13422.8	75.9799	364.859	28.3443	196.375	16.3341	108.348	40.2194	223.194
				16.7652	34847.7	22223.3	44692.5	12511.5	46801.1	10515.9	42113.7	15083.6	35300.4	20782.7	40975.9	16281.9	39238	15395.4	38504.7	17486.6	33342.7	22742.9	45660.1	9282.89	46345.3	9048.2	41782.7	13691.3	96.9043	474.253	25.1948	174.555	17.7473	117.722	46.6155	255.51
				16.998	34022.8	21860.1	43113.6	14566.6	45901.1	12393.4	41012.5	16273.4	33442.8	22014.3	40905.9	16498	38860	15564.7	37736.2	18025.6	33060.1	22681.4	45385.4	9116.97	46323.1	9099.62	41589.5	13632.7	52.2996	354.713	19.3762	134.243	18.9385	125.624	30.2048	204.86
				17.2309	31872.9	22422.2	42845.9	14743.6	45447	12425.8	40055.3	16530.5	30887.9	23417.6	40669.2	16738.9	38716.6	15591.6	36757.9	18582.7	32684	22617.7	45047.8	9273.04	46108.9	9277.93	41280.2	13722.9	47.0604	319.179	19.0299	131.843	22.0278	146.116	29.3727	199.046
				17.4637	29927.9	23155.4	42267.2	14761.2	44980.9	12300.4	39058.7	16739	30482.8	23383.6	40325.1	16876.3	37369.2	16885.2	36059	19048.4	32063.5	22432.7	44496.3	9523.3	46009.2	9483.99	40856.4	13813.3	54.7065	371.038	9.33115	64.6481	16.9886	112.69	27.0088	182.792
				17.6966	29415	22910.5	41698.9	14729.2	44425.3	12292	38513.1	16643.9	30094	23308.7	40056.3	17226.2	36942.4	16966.8	35697.6	19167.2	31509	22389.9	43908.4	9756.76	46121.1	9676.3	40512.8	13941	0	0	2.38894	16.551	0	0	0.79631	5.51701
				17.9294	29169	22767.8	40574	15494.5	43614.7	12207.8	37785.9	16823.4	29742.8	23280.3	39562.4	18122.1	36594.4	16924.5	35299.9	19442.3	30735.6	22723.5	43413.7	9869.54	45570.8	9904.71	39906.7	14165.9	0	0	13.8551	95.991	0	0	4.61837	31.997
				18.1623	29023.1	22780	39890.9	15478.4	43012.4	12234	37308.8	16830.8	28347.4	23414.3	39247.9	18151.2	36163.6	16966.2	34586.3	19510.5	30026.2	22487.1	42950	10341.9	45105.5	10057.3	39360.6	14295.5	0	0	20.1458	139.574	0	0	6.71528	46.5248
				18.3951	28332.6	22410.7	39150.9	15456.3	42015.9	12543.2	36499.8	16803.4	25649.9	23777.3	38655.5	18732.6	35782.5	16950.2	33362.6	19820	29352.4	22431.8	42233.2	10576.3	44857.8	10349.6	38814.5	14452.6	0	0	0	0	0	0	0	0
				18.628	27628	22089.6	38090.8	15759.4	40356.8	14157.1	35358.6	17335.3	24569.3	23857.1	38533.4	19018.8	35428.1	17109.7	32843.6	19995.2	28553.6	22296.3	41542	11080	44484.2	10480.9	38193.3	14619.1	0	0	0	0	0	0	0	0
				18.8608	26813.5	21616.5	36492.1	17136.8	39022.6	15644.3	34109.4	18132.6	24156.5	23609.2	37658.8	19994.2	35035.5	17010.4	32283.6	20204.6	27006.4	23121.4	40960.6	11297.9	44053.3	11147.7	37340.1	15189	0	0	0	0	0	0	0	0
				19.0937	24922.9	21869.7	35615.7	17356.6	38048.3	16088.8	32862.3	18438.3	22500.7	23386.4	37292.7	20546	34284.9	17071.1	31359.4	20334.5	23997.3	23362.1	40025.5	11620.2	43355	11587.6	35792.6	15523.3	0	0	0	0	0	0	0	0
				19.3265	22940.9	22034.4	34328.3	17559.6	37468.7	16491.1	31579.3	18695	21095.5	23413.4	37054.8	20504.4	33523.3	16989	30557.8	20302.3	22873.5	23241.1	38851.5	11871.5	42148.8	13922.4	34624.6	16345	0	0	0	0	0	0	0	0
				19.5594	20223.9	21614	33548.5	17761.2	36773	16960.9	30181.8	18778.7	20638.6	23161.2	36703.9	20487.2	32647.4	16884.3	29996.7	20177.5	22255.1	22815.1	38049.3	12267.4	41474.3	14052.2	33926.2	16378.2	0	0	0	0	0	0	0	0
				19.7922	18183.1	21502.2	32489.7	17992	34931.7	18528	28534.8	19340.7	20261.5	22916.6	36260.3	20347	31543.2	16853.6	29355	20039.1	20950.4	22752.2	36141.4	14136	41471.5	14304.9	32854.4	17064.3	0	0	0	0	0	0	0	0
				20.0251	18013.9	21447.2	30173.4	19287.1	33711.4	18911.6	27299.6	19881.9	19750.8	22635.6	35784.5	20184.8	30719	16954.6	28751.4	19925	18965.6	22802	34688.3	15012.8	40536.8	14505.6	31396.9	17440.1	0	0	0	0	0	0	0	0
				20.2579	16852.3	21526.6	28851.5	19460.2	31958.9	19703.1	25887.6	20230	19546.8	22665.6	35259.3	20099.4	29433.2	16990.4	28079.8	19918.4	18509.9	22349.6	33478.7	15095.6	39581.8	14632.7	30523.5	17359.3	0	0	0	0	0	0	0	0
				20.4908	16447.9	21071.6	26885.2	20084.9	30535.1	20532.9	24622.7	20563.1	18403.2	22572.9	34681.8	19954.1	27530.8	18261.1	26872	20262.7	18527.2	22400.5	31588.5	16817.5	38659.1	15115.9	29591.6	18111.3	0	0	0	0	0	0	0	0
				20.7236	14857.6	20757.7	25332.1	20146.5	29494.3	20859.8	23228	20588	16729	22618.3	33241.1	20618.4	26706.9	18118.6	25559	20451.7	18069	22071.8	30182.8	17425.7	37723	15414.3	28658.3	18303.9	0	0	0	0	0	0	0	0
				20.9565	14376.7	20173.4	23683	20298.8	28570.1	20592.8	22209.9	20355	16650.7	22491.7	32272.9	21098	25841.8	17710.3	24921.8	20433.4	17532.1	21629.6	28594.6	17842.8	36865.4	16208.3	27664	18560.2	0	0	0	0	0	0	0	0
				21.1893	14003.3	19766	22118.9	20271.8	27790.4	20375.4	21304.2	20137.8	16257	22110.6	32111	21090.3	24270.2	17999.7	24212.7	20400.2	15328.7	21297.8	27718	17537.9	34701.3	18539.5	25916	19125.1	0	0	0	0	0	0	0	0
				21.4222	12739.7	19528.2	21349.7	19930.6	26901.1	20164.8	20330.2	19874.5	16072.7	21960.9	31547.6	20765.3	22311.7	18442	23310.6	20389.4	15040.9	21126.8	26912.4	17322.5	33620.7	19480.6	25191.3	19310	0	0	0	0	0	0	0	0
				21.655	11441.1	19329.9	19192	20119.3	25901.3	20129.4	18844.8	19859.5	15840.1	21806.5	30348.3	21223.6	20666.6	18991.5	22285	20673.9	14735.9	20866.9	25902.9	17487.3	30784.8	21443.9	23807.9	19932.7	0	0	0	0	0	0	0	0
				21.8879	11099.3	18852.3	17864.5	20251.4	24704.9	20277.8	17889.6	19793.9	15503.5	21552.8	29731.8	20867.7	19775.7	18390.2	21670.3	20270.2	13492.6	20504.4	25124.9	17394.2	30516.1	21423.1	23044.5	19773.9	0	0	0	0	0	0	0	0
				22.1207	10920.7	18704	17031.8	19649.2	23306.5	20316	17086.3	19556.4	15083.8	21243.7	29180	20714.1	19127.6	18082.4	21130.5	20013.4	12789.3	20492	23362.8	18132.8	29346.3	21852.9	21832.8	20159.2	0	0	0	0	0	0	0	0
				22.3536	7719.25	17300.8	16506.2	19375.2	22268.4	20284.5	15497.9	18986.8	14842.6	21178	28519.2	20495.8	18186.1	18199.8	20516	19957.8	12507.2	20103.8	22490.1	18004	28846.7	21623.7	21281.3	19910.5	0	0	0	0	0	0	0	0
				22.5864	7783.14	17385.6	15470.6	19037	21264.6	20161.2	14839.5	18861.3	14574.6	21095.6	27712.2	20182.3	17521.3	17735.8	19936	19671.2	12232.6	19783	21610.9	17647.9	27851.3	21697.6	20564.9	19709.5	0	0	0	0	0	0	0	0
				22.8193	7671.5	17161.6	14839.6	18538.7	20073.2	20214.6	14194.7	18638.3	13791.3	20769.6	26655	19863.9	17030.8	17301.9	19159.1	19311.8	12003.7	19517.6	20245.5	17781.1	27269.9	21369.1	19839.7	19555.9	0	0	0	0	0	0	0	0
				23.0521	7665.91	17201.2	13710.3	18183.4	18881.9	20126.4	13419.4	18503.7	10468.1	18706.6	25726.7	19640.5	16709.6	17246.4	17634.8	18531.2	11861.8	19360.1	19749.4	17582.4	25955.1	21612.7	19188.8	19518.4	0	0	0	0	0	0	0	0
				23.285	7769.86	17422.5	13174.2	17715.7	18003.7	20019.9	12982.6	18386	10140.3	18144.7	24827.8	19453.1	15484.7	17352	16817.6	18316.6	10765.1	18897.6	18160.9	17738.6	25300.6	21301.8	18075.5	19312.7	0	0	0	0	0	0	0	0
				23.5178	7756.33	17434.3	12421.6	17404.4	16614.5	19744.5	12264.1	18194.4	8429.04	16525	22807.4	19473.3	15109.2	17019.1	15448.6	17672.5	10548.1	18667.5	17542.5	17407.5	24548.5	20893.9	17546.4	18989.6	0	0	0	0	0	0	0	0
				23.7507	7674.38	17260.2	11775.4	16678.1	14398.6	18816.5	11282.8	17584.9	7755.96	16265.3	21796.1	19258.2	14028.1	16678.2	14526.7	17400.6	10254.2	18184.5	16419.7	17493.5	23789.1	20442.7	16821	18706.9	0	0	0	0	0	0	0	0
				23.9835	7693.21	17227.8	10582.6	16554.1	13433.2	18359.4	10569.7	17380.5	7453.51	15550	20205.7	19357.3	13341.2	16715.6	13666.8	17207.6	8433.07	16238.3	15801.9	17065.9	22788.3	19968.3	15674.4	17757.5	0	0	0	0	0	0	0	0
				24.2164	7604.43	16942.9	9748.54	15851	12627.7	17989.7	9993.57	16927.8	7092.67	14756.4	18623.7	19585.5	13089.9	16365.3	12935.4	16902.4	8202.73	15940.1	15061.1	16393.9	22044.3	19610.7	15102.7	17314.9	0	0	0	0	0	0	0	0
				24.4492	7263.15	16064.6	9343.18	15428.6	11791.4	17528.7	9465.92	16340.6	6850.87	14239	16352.9	19359.6	12656.2	16023.6	11953.3	16540.8	8054.12	15773.9	14410.4	15861.3	20708.1	19372.9	14390.9	17002.7	0	0	0	0	0	0	0	0
				24.6821	7018.37	15463.7	8708.78	14600.8	10970.7	16806.9	8899.29	15623.8	6467.99	13385.6	14694.7	18852.5	12371.4	15887.1	11178	16041.7	7786.9	15530.8	13684.9	15316.6	19709.8	18691	13727.2	16512.8	0	0	0	0	0	0	0	0
				24.9149	6876.58	15156.8	7343.33	14006.1	10110.9	16172.9	8110.27	15111.9	6139.5	12748.9	13646.4	18379.1	12099.7	15695	10628.5	15607.7	6733.79	14860.4	12677.4	15072.1	18869.9	18201.5	12760.4	16044.7	0	0	0	0	0	0	0	0
				25.1478	4960.09	13119.3	6511.74	13445.8	9251.86	15568.4	6907.9	14044.5	5083.92	11794.9	12787.8	17851.9	11227.7	15760.9	9699.82	15135.9	6390.84	14792.9	12103.1	14862.4	17776.6	17827.4	12090.2	15827.5	0	0	0	0	0	0	0	0
				25.3806	4874.56	12880.7	5696.69	12912.7	8156.18	14812.7	6242.48	13535.4	4779.27	11095.9	11103.6	17000.7	10880.2	15604.9	8921.03	14567.2	6259.96	14645.8	11121.1	13950.8	16978.7	17376.4	11453.3	15324.3	0	0	0	0	0	0	0	0
				25.6135	4802.28	12728.5	5350.44	12189.6	7250.78	14283	5801.17	13067	4586.04	10743	10546.1	16310.1	10598.8	15568.8	8576.95	14207.3	5643.57	14391.3	10416.8	13490.7	15931.9	16771.4	10664.1	14884.5	0	0	0	0	0	0	0	0
				25.8463	4800.76	12777.4	5019.05	11516.8	6598.42	13790.9	5472.74	12695	3697.69	9747.55	9969.32	15544.7	9786.64	15322	7817.88	13538.1	5002.19	14088.1	9173.36	13306.8	14304.1	16836.3	9493.2	14743.7	0	0	0	0	0	0	0	0
				26.0792	4672.15	12505.9	4733.32	11071.7	5325.97	13245.5	4910.48	12274.3	1817.41	6534.7	8107.64	13761	9607.06	15396.2	6510.7	11897.3	4946	14045.4	8409.64	13123.4	12933.6	16878.5	8763.09	14682.4	0	0	0	0	0	0	0	0
				26.312	4518.32	12087.1	4407.09	10500.1	4611.69	12492.6	4512.37	11693.3	1860.08	6656.9	7518.4	13327	9224.12	15429.2	6200.87	11804.3	4472.47	13886.4	7933.84	12774.1	12260.5	16179.2	8222.27	14279.9	0	0	0	0	0	0	0	0
				26.5449	4399.22	11937.8	3822.86	10011.4	4244.91	11716.6	4155.66	11221.9	1835.87	6563.12	6993.87	12584.6	8994.97	15244.2	5941.57	11464	4418.69	13739.5	7098.15	12311.9	11561.3	15463.4	7692.71	13838.3	0	0	0	0	0	0	0	0
				26.7777	4428.05	12081.1	3525.71	9468.27	3811.37	11219.1	3921.71	10922.8	1803.99	6508.81	6348.84	12047.6	8693.24	14852.6	5615.36	11136.3	4240.83	13115.9	6762.12	12068.5	10479.7	15004	7160.9	13396.1	0	0	0	0	0	0	0	0
				27.0106	4419.02	11959.5	2939.93	8896.91	3119.18	10352	3492.71	10402.8	1588.25	6347.61	5827.83	11208.6	8516.5	14784.8	5310.86	10780.3	3941.56	12255.4	6399.92	11821.7	9551.71	14636.7	6631.06	12904.6	0	0	0	0	0	0	0	0
				27.2434	4259.85	11722.7	2743.69	8582.55	2867.39	9723.88	3290.31	10009.7	1552.46	6178.64	5311.12	10874.2	7928.65	14617.1	4930.74	10556.7	2453.81	8968.02	5612.39	11669.1	7745.97	13935.4	5270.72	11524.2	0	0	0	0	0	0	0	0
				27.4763	4070.19	11237.2	1947.49	7968.09	2619.36	9024.93	2879.01	9410.07	1533.32	6100.22	4869.84	10127.3	7677.28	14419.4	4693.48	10215.6	2327.48	8403.88	5420.93	11555.8	7416.75	13543.9	5055.05	11167.9	0	0	0	0	0	0	0	0
				27.7091	4000.51	11004.2	1848.01	7556.7	1792.03	7962.75	2546.85	8841.21	1509.71	6012.27	4193.91	9596.51	7069.03	14314.2	4257.55	9974.33	2228.66	7966.93	4580.45	11278.4	7120.15	12987.4	4643.09	10744.2	0	0	0	0	0	0	0	0
				27.942	3844.99	10564.3	1711.23	7034.43	1705.36	7708.53	2420.53	8435.76	1464.14	5866.35	3745.91	9083.77	6909.53	14353.1	4039.86	9767.73	1051.26	4421	4319	11269.9	6724.98	12413.4	4031.75	9368.1	0	0	0	0	0	0	0	0
				28.1748	3789.09	10551	1737.82	7233.07	1589.2	7259.77	2372.04	8347.96	1483.39	5947.54	2670.94	7825.09	5543.53	13745.8	3232.62	9172.8	980.5	4121.93	4178.16	11230.5	5848.88	11862	3669.18	9071.48	0	0	0	0	0	0	0	0
				28.4077	3674.79	10508.1	1630.34	6769.3	1430.02	6480.54	2245.05	7919.31	1407.1	5625.96	2508.02	7426.03	5374.59	13347.2	3096.57	8799.73	451.117	2706.7	4022.15	11219.4	5542.23	11434.5	3338.5	8453.52	0	0	0	0	0	0	0	0
				28.6405	3522.3	10357.9	1536.52	6426.71	1188.28	5896.8	2082.37	7560.46	1376.17	5533.87	2358.74	7034.19	5296.35	13188.1	3010.42	8585.38	443.011	2658.07	3741.37	11126.1	4923.94	11138.2	3036.11	8307.47	0	0	0	0	0	0	0	0
				28.8734	3293.05	9782.09	1465.88	6157.13	1026.09	5140.62	1928.34	7026.61	1384.27	5592.3	2057.21	6113.53	5178.79	12933.6	2873.42	8213.14	457.202	2743.21	3665.6	10971.3	4734.25	10767.7	2952.35	8160.72	0	0	0	0	0	0	0	0
				29.1062	3250.34	9764.35	1329.19	5658.1	293.794	1970.83	1624.44	5797.76	1303.51	5229.15	1590.13	5302.85	5017.95	12592.4	2637.2	7708.12	439.131	2634.78	3562.48	10787.2	4563.54	10367.5	2855.05	7929.84	0	0	0	0	0	0	0	0
				29.3391	3062.68	9250.31	1225.16	5277.13	265.366	1780.13	1517.73	5435.86	1222.29	4886.26	549.622	3251.61	4855.01	12165.2	2208.97	6767.69	401.182	2407.09	3548.1	10712	4452.89	10090.5	2800.72	7736.52	0	0	0	0	0	0	0	0
				29.5719	2968.55	9277.08	1067.57	4591.58	220.616	1479.94	1418.91	5116.2	1165.67	4704.36	482.903	2856.89	4596.58	11634.6	2081.72	6398.62	356.124	2136.74	3444.68	10581.1	4301.54	9873.27	2700.78	7530.36	0	0	0	0	0	0	0	0
				29.8048	2749.17	9171.47	658.708	3840.89	185.636	1245.28	1197.84	4752.55	1112.89	4508.14	0	0	4358.27	11082.2	1823.72	5196.77	349.33	2095.98	3390.92	10483.6	4159.01	9529.42	2633.09	7369.68	0	0	0	0	0	0	0	0
				30.0376	2773.39	9193.28	556.447	3244.61	156.371	1048.97	1162.07	4495.62	1067.12	4282.87	0	0	4099.16	10462.3	1722.09	4915.05	325.906	1955.43	3332.54	10491.8	3927.03	9087.17	2528.49	7178.14	0	0	0	0	0	0	0	0
				30.2705	2650.17	8874.24	512.053	2985.76	126.996	2528.87	1096.4	4796.29	997.243	4004.86	0	0	3794.79	9708.77	1597.34	4571.21	316.25	1897.5	3230.27	10339.9	3734.5	9130.5	2427	7122.62	0	0	0	0	0	0	0	0
				30.5033	1732.33	7938.54	433.633	2528.49	0	0	721.988	3489.01	952.024	3809.51	0	0	3152.94	9103.96	1368.32	4304.49	307.901	1847.41	3107.51	10106.6	3590.08	8919.61	2335.16	6957.85	0	0	0	0	0	0	0	0
				30.7362	1759.88	8064.77	371.098	2163.86	0	0	710.325	3409.54	825.198	3303.61	0	0	2831.31	8122.76	1218.84	3808.79	265.001	1590.01	2972.57	9920.85	2375.74	6897.74	1871.11	6136.2	0	0	0	0	0	0	0	0
				30.969	1641.74	7523.39	0	0	0	0	547.246	2507.8	741.319	3007.6	0	0	2500.15	7141.73	1080.49	3383.11	0	0	2863.89	9848.06	2218.96	6592.18	1694.28	5480.08	0	0	0	0	0	0	0	0
				31.2019	1594.91	7308.82	0	0	0	0	531.638	2436.27	259.733	1469.27	0	0	2111.47	5988.61	790.402	2485.96	0	0	2595.09	9665.44	2070.74	6116.09	1555.27	5260.51	0	0	0	0	0	0	0	0
				31.4347	1534.22	7030.66	0	0	0	0	511.405	2343.55	0	0	0	0	1173.94	4150.93	391.314	1383.64	0	0	2411.26	9245.34	1671.03	5418.28	1360.76	4887.87	0	0	0	0	0	0	0	0
				31.6676	1497.56	6862.7	0	0	0	0	499.188	2287.57	0	0	0	0	1012.05	3582.92	337.349	1194.31	0	0	2183.83	8863.68	1577.89	5087.05	1253.91	4650.24	0	0	0	0	0	0	0	0
				31.9004	1430.53	6555.5	0	0	0	0	476.842	2185.17	0	0	0	0	479.223	2443.57	159.741	814.522	0	0	1981.83	7966.69	1481.47	4777.06	1154.43	4247.92	0	0	0	0	0	0	0	0
				32.1333	1264.31	5793.82	0	0	0	0	421.438	1931.27	0	0	0	0	429.663	2190.86	143.221	730.287	0	0	1740.61	6851.22	1329.84	4259.31	1023.48	3703.51	0	0	0	0	0	0	0	0
				32.3661	1177.71	5396.92	0	0	0	0	392.568	1798.97	0	0	0	0	410.549	2093.4	136.85	697.799	0	0	869.803	5361.82	794.299	3272.53	554.7	2878.12	0	0	0	0	0	0	0	0
				32.599	1033.89	4737.87	0	0	0	0	344.629	1579.29	0	0	0	0	346.87	1768.7	115.623	589.566	0	0	0	0	802.563	3389.06	267.521	1129.69	0	0	0	0	0	0	0	0
				32.8318	842.45	3860.59	0	0	0	0	280.817	1286.86	0	0	0	0	338.924	1728.18	112.975	576.061	0	0	0	0	734.468	3110.31	244.823	1036.77	0	0	0	0	0	0	0	0
				33.0647	633.473	2902.94	0	0	0	0	211.158	967.646	0	0	0	0	282.827	1442.14	94.2757	480.713	0	0	0	0	658.553	2809.33	219.518	936.445	0	0	0	0	0	0	0	0
				33.2975	460.992	2112.53	0	0	0	0	153.664	704.176	0	0	0	0	219.057	1116.98	73.0191	372.326	0	0	0	0	570.784	2469.44	190.261	823.145	0	0	0	0	0	0	0	0
				33.5304	0	0	0	0	0	0	0	0	0	0	0	0	200.644	1023.09	66.8813	341.029	0	0	0	0	127.633	699.075	42.5444	233.025	0	0	0	0	0	0	0	0
				33.7632	0	0	0	0	0	0	0	0	0	0	0	0	0	0	0	0	0	0	0	0	103.092	564.659	34.364	188.22	0	0	0	0	0	0	0	0
				33.9961	0	0	0	0	0	0	0	0	0	0	0	0	0	0	0	0	0	0	0	0	72.4489	396.819	24.1496	132.273	0	0	0	0	0	0	0	0
				34.2289	0	0	0	0	0	0	0	0	0	0	0	0	0	0	0	0	0	0	0	0	61.1763	335.076	20.3921	111.692	0	0	0	0	0	0	0	0
				34.4618	0	0	0	0	0	0	0	0	0	0	0	0	0	0	0	0	0	0	0	0	43.5969	238.79	14.5323	79.5967	0	0	0	0	0	0	0	0
				34.6946	0	0	0	0	0	0	0	0	0	0	0	0	0	0	0	0	0	0	0	0	0	0	0	0	0	0	0	0	0	0	0	0
				34.9275	0	0	0	0	0	0	0	0	0	0	0	0	0	0	0	0	0	0	0	0	0	0	0	0	0	0	0	0	0	0	0	0
				35.1603	0	0	0	0	0	0	0	0	0	0	0	0	0	0	0	0	0	0	0	0	0	0	0	0	0	0	0	0	0	0	0	0
					0	0	0	0	0	0	0	0	0	0	0	0	0	0	0	0	0	0	0	0	0	0	0	0	0	0	0	0	0	0	0	0
					0	0	0	0	0	0	0	0	0	0	0	0	0	0	0	0	0	0	0	0	0	0	0	0	0	0	0	0	0	0	0	0
					0	0	0	0	0	0	0	0	0	0	0	0	0	0	0	0	0	0	0	0	0	0	0	0	0	0	0	0	0	0	0	0
					0	0	0	0	0	0	0	0	0	0	0	0	0	0	0	0	0	0	0	0	0	0	0	0	0	0	0	0	0	0	0	0
					0	0	0	0	0	0	0	0	0	0	0	0	0	0	0	0	0	0	0	0	0	0	0	0	0	0	0	0	0	0	0	0
					0	0	0	0	0	0	0	0	0	0	0	0	0	0	0	0	0	0	0	0	0	0	0	0	0	0	0	0	0	0	0	0
					0	0	0	0	0	0	0	0	0	0	0	0	0	0	0	0	0	0	0	0	0	0	0	0	0	0	0	0	0	0	0	0
					0	0	0	0	0	0	0	0	0	0	0	0	0	0	0	0	0	0	0	0	0	0	0	0	0	0	0	0	0	0	0	0
					0	0	0	0	0	0	0	0	0	0	0	0	0	0	0	0	0	0	0	0	0	0	0	0	0	0	0	0	0	0	0	0
					0	0	0	0	0	0	0	0	0	0	0	0	0	0	0	0	0	0	0	0	0	0	0	0	0	0	0	0	0	0	0	0
					0	0	0	0	0	0	0	0	0	0	0	0	0	0	0	0	0	0	0	0	0	0	0	0	0	0	0	0	0	0	0	0
					0	0	0	0	0	0	0	0	0	0	0	0	0	0	0	0	0	0	0	0	0	0	0	0	0	0	0	0	0	0	0	0
					0	0	0	0	0	0	0	0	0	0	0	0	0	0	0	0	0	0	0	0	0	0	0	0	0	0	0	0	0	0	0	0
					0	0	0	0	0	0	0	0	0	0	0	0	0	0	0	0	0	0	0	0	0	0	0	0	0	0	0	0	0	0	0	0
					0	0	0	0	0	0	0	0	0	0	0	0	0	0	0	0	0	0	0	0	0	0	0	0	0	0	0	0	0	0	0	0
					0	0	0	0	0	0	0	0	0	0	0	0	0	0	0	0	0	0	0	0	0	0	0	0	0	0	0	0	0	0	0	0
					0	0	0	0	0	0	0	0	0	0	0	0	0	0	0	0	0	0	0	0	0	0	0	0	0	0	0	0	0	0	0	0
					0	0	0	0	0	0	0	0	0	0	0	0	0	0	0	0	0	0	0	0	0	0	0	0	0	0	0	0	0	0	0	0
				integrated intensity
				arp2/3	WT	WT	WT	WT	WT	WT	WT	WT	αW271Rβ	αW271Rβ	αW271Rβ	αW271Rβ	αW271Rβ	αW271Rβ	αW271Rβ	αW271Rβ	αY277Vβ	αY277Vβ	αY277Vβ	αY277Vβ	αY277Vβ	αY277Vβ	αY277Vβ	αY277Vβ	αβΔ23	αβΔ23	αβΔ23	αβΔ23	αβΔ23	αβΔ23	αβΔ23	αβΔ23
				um	1	1	2	2	3	3			1	1	2	2	3	3			1	1	2	2	3	3			1	1	2	2	3	3
				distance	mean	sd	mean	sd	mean	sd	total mean	total sd	mean	sd	mean	sd	mean	sd	total mean	total sd	mean	sd	mean	sd	mean	sd	total mean	total sd	mean	sd	mean	sd	mean	sd	total mean	total sd
				0	17519.6	9235.94	19398.5	10647.9	21163.7	9221.02	24930	9701.62	19765.1	12781.4	24445.9	9934.92	23394.1	10014.5	22535	10910.3	18649.2	10780	19445.6	7709.2	22039.8	9355.34	20044.9	9281.51	22963.4	12808.3	25147.4	11475.2	30070.6	13164.6	26060.4	12482.7
				0.2328	22761.4	7937.37	23881.5	9519.96	25018.8	8433.46	28331.6	8630.26	25508	11748.5	29047.8	8342.91	27949.8	10525.3	27501.9	10205.6	22846.4	11091	23767.1	7240.7	26379.1	8078.86	24330.9	8803.51	29417.7	12588.4	31700.5	11217.5	34985	13877.8	32034.4	12561.2
				0.4657	26832.4	6833.32	27424.8	8472.24	27416.6	7653.29	30295.2	7652.95	29630.6	10178.1	31522.4	6714.79	30645.7	8869.2	30599.6	8587.37	25863.1	11119.4	26592.6	6690.09	28796.2	6873.47	27084	8227.64	34244.3	11833.6	35745.8	10507.9	37539	13091.6	35843	11811
				0.69853	28408.8	7399.9	29724.2	7322.99	28966.6	6861.92	31114.4	7194.94	32601	8624.33	32132.1	6462.43	33320	9516.26	32684.4	8201.01	27705.9	11380.4	28206.1	6244.68	30465.1	6729.46	28792.4	8118.17	37321	11414.8	37580.1	10267	39947.1	12656.3	38282.7	11446
				0.93138	30303.3	7492.68	30637.9	7183.3	30475	6775.79	31705.9	7150.59	34524.3	7464.46	32824	6475.82	34960.4	10198.1	34102.9	8046.11	29469.7	12100	29433.2	6179.31	31715.9	7492.16	30206.3	8590.49	39473.6	11137.3	39381.9	10333.2	41787.4	12454.2	40214.3	11308.2
				1.16423	32303.8	8045.86	31705	7428.73	31766	7428.41	34046	7634.33	35903.8	7137.37	33447.2	6432.51	35895.4	10485	35082.2	8018.3	31117.7	12524.1	30290.6	6079	32676.4	7605.79	31361.6	8736.31	41541.1	11170.2	41391.8	10680.3	43730.6	11777.6	42221.2	11209.4
				1.39708	34391	8298.38	32535.2	7785.41	32942.8	7632.65	35597.2	7905.48	37308.5	7442.56	34531.5	6554.21	36647.6	10765.2	36162.5	8254	32959	12626.9	30874.3	6596.11	33827.6	7940.77	32553.6	9054.58	43582.8	11168.6	43557.1	10681.3	45932.6	11522.9	44357.5	11124.3
				1.62993	36401.3	9316.43	33566.8	8375.73	32961.6	7789.74	37841.2	8493.97	38673.2	8026.68	35452.3	7233.94	37009.3	11014	37044.9	8758.21	34700.3	12951	31270.1	7230.87	34084	7781.47	33351.5	9321.1	45386.6	11201.6	45692	10502.1	47097.5	11496.9	46058.7	11066.8
				1.86278	36929	10667.7	33746	9308.44	31896.7	8782.52	38257.1	9586.23	39348.4	9104.39	35084.1	8661.63	36625.6	11847.9	37019.4	9871.3	36000.3	12758.8	30917.4	7964.97	33471.6	8974.07	33463.1	9899.29	46184.8	11116.6	46460.8	10584.1	46533.4	12006.4	46393	11235.7
				2.09563	35413.5	10500.7	32370.3	9913.91	29784.7	9557.19	36362.9	9990.59	38435.4	10119.3	32699.1	9254.47	34438.5	12267.4	35191	10547.1	35597	11988.7	28747	8827.46	31580.7	9563.61	31974.9	10126.6	46219.9	11512.1	45810.2	11287.9	45038.4	12530.8	45689.5	11777
				2.32848	31505.4	9893.78	30030.5	10218.9	27344.6	9364.27	33593.2	9825.64	35314.3	10352.7	29467.5	9590.83	29958.9	12167.1	31580.3	10703.5	33867	10847.2	25734.1	8596.37	28225	8535.75	29275.4	9326.44	44769.8	11961.3	43416.6	11909.8	42772.3	13003.9	43652.9	12291.7
				2.56133	27560.4	7895.7	27194.9	9037.72	24609.4	8051.31	30158.5	8328.25	32101.2	9605.2	25579.7	7853.23	27361.9	13071.9	28347.6	10176.8	32484.1	10534.9	22689	8054.16	25281.5	7696.32	26818.2	8761.79	42764.4	12242.9	40500.5	11898.3	40941.9	12327.6	41402.3	12156.3
				2.79418	24723	5843.93	24261	6970.79	22878.5	7004.39	28190.6	6606.37	29297	8794.92	22308.8	6760.22	25779.7	12270.6	25795.2	9275.25	31589.8	10565.6	20751.7	7528.46	23482.8	6343	25274.7	8145.69	40647.2	12246.9	38443.7	11511.6	38887.9	11331.2	39326.3	11696.6
				3.02703	23820.1	5351.6	22558.7	6212.16	21415.3	6197.19	25999.4	5920.32	27024.8	7370.36	21009.6	6671.8	24200.7	10909.9	24078.3	8317.35	30980	10698.9	19698	6948.33	22593	5912.08	24423.7	7853.09	38942.9	11903.2	37064.2	11059.2	37417.8	10738.8	37808.3	11233.7
				3.25988	23434.6	5680.36	21675.4	5815.44	20686.1	5995.56	25774.6	5830.45	26032.3	7282.69	20763.5	6611.53	22778.6	10540.9	23191.5	8145.05	30810.2	11007.1	18925.5	6733.24	22160.1	5618.79	23965.3	7786.36	37506	11193.7	35797	10507.3	36389.6	10533.1	36564.2	10744.7
				3.49273	23317.5	5686.51	21516.5	5988.07	20475.2	6155.29	25087.5	5943.29	25448.4	7299.21	20423.4	6849.11	22110.2	10496.7	22660.7	8215	30813.3	11033.3	18603.5	6641.85	21769.6	5690.25	23728.8	7788.48	36397.7	10945	34310.1	10019	35124.1	10219.2	35277.3	10394.4
				3.72558	23027	5844.81	21627.5	6022.37	20423.8	6249.32	25095.3	6038.83	25125.3	7498.66	20463.1	6957.37	22233.8	10654	22607.4	8370.02	30901.4	11050.4	18536	6694.37	21601	5796.85	23679.5	7847.2	35395.3	10554.1	33390.9	9377.29	34086.2	9699.05	34290.8	9876.83
				3.95843	23273.9	5855.1	21461.8	6101.68	20473.2	6389.55	24277.6	6115.44	25059.1	7810.78	20452.6	7008.13	22452.3	10724.2	22654.7	8514.38	31024.8	11142.1	18444.3	6762.97	21479.5	5427.73	23649.6	7777.62	34339.4	10042.1	32168.3	8870.28	33045.4	9337.41	33184.4	9416.6
				4.19128	23138	5861.01	21534.2	6310.85	20597.7	6409.93	21756.6	6193.93	25084.3	8054.38	20478.5	6800.63	22132.3	10887.4	22565	8580.8	31254.2	11119.1	18182.4	6701.99	21401.4	5590.86	23612.6	7803.97	33315.8	9536.88	31139.1	8301.62	32572.3	8136.8	32342.4	8658.43
				4.42413	22897.7	6058.44	21718.1	6273.78	20380	6222.82	21665.3	6185.01	25284.2	8071.79	20513.6	6825.27	22106.2	10586.7	22634.6	8494.59	31373.1	11155.8	18461.5	6613.68	21207.2	5292.02	23680.6	7687.15	32048.9	9048.12	30112.3	7749.83	31586.4	7901.15	31249.2	8233.04
				4.65698	22919.9	6497.49	21971.6	6254.83	20478.3	6397.89	21789.9	6383.4	25498.3	8037.69	20683.5	6863.16	22251.3	10632.7	22811	8511.17	31353	11180.9	18294.7	6815.7	21150.7	5038.1	23599.4	7678.23	30834.2	8461.13	29156.1	7553.88	30491.8	7469.19	30160.7	7828.07
				4.88983	23326.5	6689.98	21996.1	6331.73	20417.7	6397.92	21913.4	6473.21	25457.4	8196.01	20532.2	6833.8	22233.6	10740.2	22741.1	8589.99	31476.7	11064.1	18228.7	6782.74	21019.3	4742.18	23574.9	7529.68	29760	8310.55	28091.5	7368.75	29477.6	7132.62	29109.7	7603.97
				5.12268	23162.4	6486.05	21884.1	6290.33	20664.6	6519.07	21903.7	6431.82	25636.5	8388.62	20332.7	6799.82	22401.9	10852.3	22790.4	8680.26	31687.2	11198.1	18341	6841.61	21000.4	4598.63	23676.2	7546.1	28688.1	7952.08	27097.8	6983.99	28312.5	6937.96	28032.8	7291.34
				5.35553	23327.3	6556.2	22039.9	6439.21	20618.5	6417.19	21995.2	6470.87	25541.3	8375.93	20450.4	6871.88	22417.3	10743.4	22803	8663.74	31854.4	11486.7	18356.6	7125.12	20798.6	4814.97	23669.8	7808.92	27718.5	7658.46	25824.7	7528.45	27207.5	6881.65	26916.9	7356.19
				5.58838	23262.3	6678.74	22003.1	6377.37	20482.6	6402.71	21916	6486.27	25614	8524.15	20538.8	7006.68	22499.7	10947.2	22884.2	8826.02	31875.6	11563.3	18500	7253.57	20828	4627.69	23734.5	7814.84	26583.9	7381.96	25009.7	7239.52	26165.1	6702.5	25919.6	7108
				5.82123	23253.4	7025.5	22452.4	6673.83	20583.3	6413.95	22096.3	6704.43	25827.8	8649.08	20814.9	7077.18	22485.9	10768.4	23042.9	8831.56	31727.2	11433.1	18536.2	7145.95	20893.2	4959.67	23718.8	7846.23	25273.1	7063.06	24352.7	6880.99	24840.7	7556.97	24822.2	7167
				6.05408	23388.4	7116.94	22338.2	6763.62	20597.7	6345.55	22108.1	6742.04	25798.3	8599.81	20976.9	7194.22	22864.5	10765.6	23213.2	8853.22	31743.1	11410.7	18614.5	7282.89	20640.3	4966.03	23666	7886.55	24212.9	6865.32	23051.2	7596.71	23890.2	7295.25	23718.1	7252.43
				6.28693	23505.9	7234.61	22251.9	6647.49	20590.1	6387.36	22116	6756.49	25760.1	8612.16	20855.2	7228.08	22895.4	10850.2	23170.2	8896.82	31515.2	11364.7	18819.8	7303.34	20741.1	5047.01	23692	7905.02	23136.5	6903.43	22139.1	7246.55	22761.8	7111.78	22679.2	7087.26
				6.51978	23723	7460.77	22685.9	6745.28	20595.3	6249.18	22334.7	6818.41	25937.4	8787.33	20755.6	7074.97	23101.3	10833.6	23264.8	8898.64	31582.1	11147.1	18848.7	7340.37	20849.9	5417.8	23760.3	7968.41	21347.3	7986.15	21233	7859.14	21910.4	7084.93	21496.9	7643.41
				6.75263	23602.5	7482.59	22558.6	6784.43	20840.5	6253.73	22333.8	6840.25	25819.1	8483.81	20821.9	7037.57	23002.4	10618.9	23214.5	8713.43	31703.4	11264.3	18844.8	7357.39	20951.1	5596.3	23833.1	8072.66	20110	8131.05	20243.3	8148.18	19910.9	9025.81	20088.1	8435.01
				6.98548	23649.3	7462.42	22598.5	6842.52	20680.5	6311.58	22309.4	6872.17	25903.8	8491.13	20939.3	6917.73	23213.2	10714.3	23352.1	8707.74	31723.7	11385.4	18942.8	7493.6	21048.1	5344.28	23904.9	8074.43	18708.6	8377.85	19176.3	8417.08	19212.5	9159.82	19032.5	8651.58
				7.21833	23608.3	7646.19	22362.9	6876.03	20601	6214.72	22190.7	6912.32	25692.3	8719.98	21112.3	6916.7	23496.4	10751.1	23433.7	8795.92	31965	11468.9	18984.5	7373.8	20982.7	5578.93	23977.4	8140.56	17641.6	8616.34	18039.6	8674.72	18441.8	8898.9	18041	8729.99
				7.45118	23583.8	7799.55	22202.3	6892.65	20732.9	6111.8	22173	6934.67	25818.1	8630.41	21178.6	7081.77	23252.9	10805.9	23416.5	8839.36	31841.6	11615.7	19033.8	7259.75	20898.9	5481.95	23924.8	8119.13	16689.7	8831.93	17407.5	8613.76	17427.9	9084.72	17175	8843.47
				7.68403	23330.6	7756.2	22513.3	7009.62	20794.3	6241.67	22212.7	7002.5	25870.1	8535.64	21137.1	7005.93	23223	10939.2	23410.1	8826.91	31916.1	11405.8	19273.2	7319.3	20896.3	5448.65	24028.5	8057.9	15543.6	8809	16200.1	9001.99	15921.2	10360	15888.3	9390.33
				7.91688	23572.2	7677.12	22555.8	6926.58	20888.6	6149.15	22338.8	6917.62	25774	8325.23	21019.2	7100.84	23246.5	10905.4	23346.6	8777.17	31938.8	11236.5	19003.9	7208.25	20724	5290.16	23888.9	7911.63	13990.4	9004.29	15119.1	9203.1	14990	10189.3	14699.8	9465.56
				8.14973	23840.1	7812.78	22700.3	7071.59	20870.3	6043.31	22470.3	6975.89	26113.8	8527.67	20823.7	6844.99	23426.2	11020.7	23454.5	8797.77	31622	11080	19135.1	7133.68	20761.2	5511.49	23839.5	7908.39	13377.8	8784.65	14130.2	9232.2	14357.4	9855.32	13955.1	9290.72
				8.38258	23666.8	7648.93	22748.5	7248.93	20866.6	6083.3	22427.3	6993.72	25948.7	8389.33	20765	6551.38	23467	10912.7	23393.6	8617.8	31610.3	11227.2	19181.3	7098.97	20892.9	5420.73	23894.8	7915.65	12784.9	8713.27	13065.4	9923	13218.2	10074	13022.8	9570.08
				8.61543	23714.6	7810.92	22709.1	7368.72	20851.1	6121.55	22424.9	7100.4	25447.2	8101.13	20839.1	6593.18	23530	10952.2	23272.1	8548.86	31414.8	11074	19264	7170.51	20807.6	5457.14	23828.8	7900.56	11689	8457.21	12035.6	9911.63	12186.8	10069.6	11970.5	9479.47
				8.84828	23549.4	7677.94	22543.6	7203.36	20925.6	5979.97	22339.5	6953.76	25768.4	8311.16	20805.3	6652.31	23752.6	11043.2	23442.1	8668.88	31635.1	10946.6	19280.7	6969.35	20728.2	5669.14	23881.3	7861.7	10603.5	8404.6	10591	10212.2	11228.2	10275.1	10807.6	9630.65
				9.08113	23651.7	7403.73	22700.7	7224.93	20778.3	5866.87	22376.9	6831.85	25698.2	8206.68	20753.2	6675.11	23682	10858.5	23377.8	8580.11	31710.9	10961.6	19147.1	6891.11	20669.7	5340.09	23842.6	7730.93	9676.39	8446.08	9397.87	10155.4	10252.1	10094.7	9775.47	9565.4
				9.31398	23781	7706.87	22633.8	7272.61	20860.2	5974.99	22425	6984.82	25844.6	8075.8	20858.6	6714.62	23585.3	10727.8	23429.5	8506.07	31378.3	10791.3	19348.3	7077.75	20899.3	5529.62	23875.3	7799.56	9172.98	8346.2	8540.8	9939.46	9529.09	9786.97	9080.96	9357.54
				9.54683	23725.5	7811.14	22700.7	7226.32	20974.1	6078.21	22466.8	7038.56	25854.2	8311.72	20804.6	6504.66	23665.2	10761.8	23441.3	8526.05	31460.1	10573.3	19440.1	6973.37	20806	5287.48	23902.1	7611.39	8054.52	8221.99	8079.8	9769.87	8812.79	9491.62	8315.7	9161.16
				9.77968	23706.7	7673.68	22737.3	7337.95	21169.9	6136.54	22538	7049.39	25522.7	8195.14	20736.9	6600.24	23655.6	10898.5	23305.1	8564.61	31254.4	10386.9	19623.5	6947.37	20603	5443.74	23827	7592.67	7355.07	8143.99	7510.3	9535.87	8059.58	9383.61	7641.65	9021.16
				10.0125	23826.6	7543.38	22971.4	7552.57	21273.9	6175.17	22690.6	7090.38	25528.5	8285.53	20541	6552.08	23597	10669.3	23222.2	8502.31	31000.1	9964.87	19735.7	6991.72	20765.3	5558.27	23833.7	7504.95	6573.58	7921.68	6939.73	9212.88	6163.2	9381.11	6558.84	8838.56
				10.2454	23834.4	7663.65	22754.3	7542.84	21168.5	6158.19	22585.7	7121.56	25666.8	8282.37	20474.6	6360.12	23756.1	10680.9	23299.2	8441.14	30611.7	9728.76	19750.5	6983.95	21003	5522.98	23788.4	7411.9	6192.85	7641.81	6659.04	8885.71	5549.96	9301.48	6133.95	8609.67
				10.4782	23407.9	7464.83	22964.7	7552.3	21356.4	6244.53	22576.3	7087.22	25647.5	8262.81	20400.2	6290.96	23784.7	10720.8	23277.5	8424.84	30832.6	9412.69	19768.9	6921.38	20959.2	5516.02	23853.5	7283.36	5308.95	7521.44	6508.94	8698.52	5451.51	9116.39	5756.47	8445.45
				10.7111	23754.5	7850.52	22916.9	7431.57	21431.5	6315.12	22700.9	7199.07	25619.7	8255.41	20267.4	6201.17	23914.7	10888.1	23267.3	8448.21	30365.9	9129.08	20003.6	6809.16	20865.6	5590.92	23745	7176.39	5021.67	7150.57	5775.93	8444.47	5311.07	8883.35	5369.56	8159.46
				10.9439	23670.5	8029.95	22735.3	7477.75	21359	6396.04	22588.3	7301.25	25602.5	8082.28	20021.4	6082.98	23761.5	10825.9	23128.5	8330.37	30057.3	8846.28	19970.9	6875.67	20769.4	5568.68	23599.2	7096.87	4147.78	6703.81	5182.27	7961.61	5166.29	8640.29	4832.11	7768.57
				11.1768	23169.9	7644.15	22608.3	7585.36	21426.5	6509.29	22401.6	7246.26	25168.3	8250.67	20058	6063.49	23815.7	10814.5	23014	8376.22	29884.3	8795.9	19761.4	6868.44	20679.1	5672.13	23441.6	7112.15	3985.82	6489.29	4261.67	7602.67	4803.96	8479.75	4350.48	7523.9
				11.4096	23239.8	7674.42	22646.7	7486.32	21678.4	6504.65	22521.6	7221.8	24847.6	8292.01	19804.2	5827.33	24109.1	10890.5	22920.3	8336.61	29372.9	8616.53	19975	6909.42	20746.8	5743.19	23364.9	7089.71	3056.24	5913.57	3863.72	7339.37	4663.14	8234.92	3861.04	7162.62
				11.6425	22941.9	7445.48	22764.3	7486.86	21732.7	6483.61	22479.6	7138.65	25025	8176.72	20102.6	5933.56	23565.2	10461.2	22897.6	8190.51	28839.2	8479.44	20069.9	6765.39	20836	5764.34	23248.4	7003.06	2522.12	5612.26	3196.13	6323.14	3178.17	6859.13	2965.47	6264.84
				11.8753	22775.2	7685.68	22960.8	7498.2	21797.4	6709.1	22511.1	7297.66	24877.4	8070.56	19762	5727.88	23830.5	10379.9	22823.3	8059.44	28115.3	9314.89	20180.5	6694.36	20805.5	5878.37	23033.8	7295.87	2393.97	5377	2788.27	6032.04	3159.8	6816.36	2780.68	6075.13
				12.1082	22645.3	7559.82	22804.5	7665.18	22018	6682.9	22489.3	7302.64	24407.6	8913.64	19492.5	5577.43	23649.3	10319.8	22516.5	8270.3	27735.5	9269.78	20005.5	6675.99	20470.6	5911.11	22737.2	7285.63	1978.36	5011.9	2084.29	5286.51	3047.37	6586.44	2370.01	5628.28
				12.341	22330	7439.99	22821.2	7742.44	22042.8	6538.77	22398	7240.4	24259.2	8681.09	19316.2	5287.19	23398.9	10299.7	22324.7	8089.32	27593.8	9164.29	20019.9	6649.9	20507.7	5977.69	22707.1	7263.96	1972.21	5011.23	2045.41	5499.39	2700.96	6307.74	2239.53	5606.12
				12.5739	22441.8	7562.25	22752.4	7678.16	21917	6869.18	22370.4	7369.86	23874.8	8667.88	19256.3	5423.73	23405	10120.6	22178.7	8070.74	27218.3	9160.89	20098.9	6599.63	20689.6	5989.57	22668.9	7250.03	1772.06	4762.92	1667.96	4982.5	2314.52	5918.58	1918.18	5221.33
				12.8067	22258.9	7530.16	22744.5	7525	21976.2	6670.35	22326.5	7241.84	22496.6	9419.9	19097.3	5464.35	23357.9	9919.19	21650.6	8267.81	26255	10156.1	20166.6	6429.29	20757.7	5916.49	22393.1	7500.62	1421.66	4258.13	1583.38	4730.98	1539.21	4959.83	1514.75	4649.65
				13.0396	22165.4	7745.56	22722.7	7501.57	22112.2	6680.58	22333.5	7309.24	22603.9	9522.65	18860.2	6206.84	23369.6	9519.71	21611.2	8416.4	25297.9	10884.5	20218.3	6404.03	20645.1	6024.82	22053.7	7771.12	1215.32	4064.48	1212.98	4114.9	1184.13	4443.81	1204.15	4207.73
				13.2724	21943	7795.88	22744.1	7491.19	21984.7	6634.64	22223.9	7307.24	22240.9	9295.07	18690.7	6100.03	23184.9	9289.64	21372.2	8228.25	24918.8	10722	20264.4	6344.6	20837.6	6007.05	22006.9	7691.23	1154.89	3844.25	921.115	3671.03	1141	4277.79	1072.33	3931.02
				13.5053	20665.8	8872.48	22688.2	7334.41	21942.2	6504.34	21765.4	7570.41	21825.6	9216.65	18012.8	6836.42	22861.5	9248.56	20900	8433.88	24396	11225.3	20168.2	6260.93	20826.9	5991.6	21797	7825.93	1142.88	3814.8	512.346	3282.05	1130.33	4251.32	928.519	3782.72
				13.7381	19730.7	9855.2	22503.4	7394.25	21893.1	6629.1	21375.7	7959.51	21565.7	9086.07	18027.2	6835.88	22550.5	8712.88	20714.5	8211.61	23913	10935.6	20100.1	6238.89	20925.6	5910.05	21646.2	7694.86	1118.41	3725.49	482.579	3195.88	756.435	3527.21	785.807	3482.86
				13.971	19641.2	9904.1	22308.3	7388.56	21869.4	6764.53	21273	8019.06	21084.9	9056.35	17913.4	6697.66	22258.8	8220.98	20419	7991.66	23530.4	10701.4	19969.6	5973.86	20798.9	6050.94	21433	7575.42	796.098	3108.66	484.35	3225.36	746.158	3477.23	675.535	3270.41
				14.2038	19569.8	9803.49	22073.8	7219.35	21786.1	6876.59	21143.2	7966.48	20422.9	9463.46	17788	6680.42	21769.1	7818.03	19993.3	7987.3	23252.9	10644.3	20091	6042.67	20862.2	6056.72	21402	7581.24	498.076	2443.94	475.141	3166.41	726.88	3397.91	566.699	3002.75
				14.4367	19373.2	9774.99	22285.6	7331.7	21686.4	6798.44	21115.1	7968.37	20277.7	9554.98	17882.8	6625.62	20753.4	8724.53	19638	8301.71	22234.3	11206.6	20208.2	6151.62	20749.2	5961.45	21063.9	7773.23	496.694	2425.91	450.167	3038.07	722.13	3374.11	556.33	2946.03
				14.6695	19051.8	9862.4	22243.7	7375.46	21578	6582.64	20957.8	7940.17	19301.4	9959.38	17448.3	7285.19	20517.8	8621.31	19089.2	8621.96	20988.5	12290.5	20142.6	5894.54	20725.4	6114.75	20618.8	8099.93	467.199	2267.41	459.127	3062.89	714.795	3346.52	547.04	2892.27
				14.9024	19003.6	9891.63	21880.7	7239.28	21493.4	6535.61	20792.6	7888.84	18822.9	10345.3	17495.8	7170.26	20651	8658.83	18989.9	8724.81	20848.6	12209.1	20096	5753.94	20815.5	6250.51	20586.7	8071.2	451.387	2190.1	436.012	2915.92	670.697	3155.42	519.366	2753.81
				15.1352	18768.9	9826.37	21645.3	6867.79	21376.8	6527.09	20597	7740.41	18654.6	10420.3	17456.7	7094.66	20361.2	8748.4	18824.2	8754.45	20553.4	11991.3	19885.9	5514.9	20533.4	6122.36	20324.3	7876.18	470.297	2288.89	432.517	2872.16	634.73	2973.13	512.515	2711.39
				15.3681	18767.2	10033.5	21361.7	6783.54	21361.2	6410.76	20496.7	7742.59	18342.2	10235.6	17321.8	7096.75	20190.7	8630.51	18618.2	8654.28	19932.9	12439.9	19862.4	5638.84	20389.6	5856.4	20061.6	7978.37	483.265	2351.54	411.62	2781.01	623.6	2925.33	506.162	2685.96
				15.6009	17781.2	10721.2	21450.8	7028.58	21392.1	6476.96	20208	8075.58	18090.1	10198.2	17387.7	7204.16	19959.5	8281.29	18479.1	8561.23	19859.2	12403.8	19741.2	5611.14	20569.4	5676.23	20056.6	7897.06	485.458	2339.26	399.265	2776.56	485.233	3218.67	456.652	2778.16
				15.8338	17551.8	10514.1	21320.8	6854.81	21349.5	6361.1	20074	7909.99	17833.9	10129.6	17192.5	6960.38	19701.9	8101.26	18242.7	8397.07	19584.3	12173.8	19725.4	5526.17	20522.8	5804.62	19944.2	7834.87	498.341	2380.17	184.537	1278.51	470.127	3118.47	384.335	2259.05
				16.0666	16484.5	10918.2	21092.5	6600.36	21359.1	6196.4	19645.4	7904.99	17485	10452.9	17133	6975.17	19482.3	8148.1	18033.4	8525.4	19148.5	12434.8	19777.4	5432.17	20614	5707.29	19846.6	7858.08	466.216	2230.93	176.415	1222.24	453.721	3009.65	365.451	2154.27
				16.2995	16275.6	10701.5	20954.7	6552.62	21095.4	6195.52	19441.9	7816.56	17304.3	10327.6	16959.1	6822.68	19081.5	7868.85	17781.6	8339.72	18826.6	12179.9	19463.2	5397.46	20373.7	5319.51	19554.5	7632.28	441.02	2096.75	165.351	1145.59	449.568	2982.1	351.98	2074.81
				16.5323	15756.7	10733.9	20659	6496.64	21143.1	6282.32	19186.3	7837.64	16882.4	10226.8	16992.2	6991.94	18369.9	8406.55	17414.8	8541.76	18042.6	12385.3	19287.5	5146.31	20298.3	5400.77	19209.5	7644.12	436.175	2081.32	152.158	1054.18	429.875	2851.47	339.403	1995.66
				16.7652	15344.7	10507.9	20297.5	6167.69	21089.7	6208.95	18910.7	7628.19	16612.2	10179.6	16941.5	6930.52	17933.6	7931.63	17162.4	8347.24	18067.8	12451	19313.3	5216.09	20156.2	5643.05	19179.1	7770.05	435.439	2072.38	127.622	884.189	415.222	2754.27	326.094	1903.61
				16.998	14979.9	10243.8	19676.1	7106.19	20754.8	6708.77	18470.3	8019.58	15576.8	10752.4	16819.6	6893.25	17737	7723.32	16711.1	8456.32	17934.6	12503.1	19139.8	5192.65	20229.3	5484.38	19101.2	7726.69	199.055	1350.06	100.164	693.956	387.434	2569.95	228.885	1537.99
				17.2309	14023.2	10322.9	19105	6977.46	20460.2	6582.64	17862.8	7960.99	14156	11270.2	16761.5	6983.17	17642.5	7556.28	16186.7	8603.21	17609	12376.2	18955.3	5326.17	20078.1	5335.65	18880.8	7679.32	186.699	1266.25	106.377	736.998	367.233	2435.95	220.103	1479.73
				17.4637	12992.3	10555.1	18937.6	6928.49	20277.7	6509.27	17402.5	7997.61	13962.1	11123.4	16687.7	6945.53	16598.8	8275.71	15749.5	8781.55	17291.7	12323.4	18960.1	5214.92	19837.5	5033.95	18696.4	7524.08	178.674	1211.83	101.914	706.082	343.5	2278.52	208.029	1398.81
				17.6966	12887	10546.4	18630.5	6866.22	19930.1	6435.67	17149.2	7949.43	13769.6	10889.1	16530.2	6958.32	16578.5	8257.32	15626.1	8701.56	17114	12258.3	18742.8	5019.73	19942.3	5086.82	18599.7	7454.93	0	0	81.6979	566.02	0	0	27.2326	188.673
				17.9294	12578.9	10346.1	18197	7322.42	19743.8	6559.51	16839.9	8076	13578.7	10748.2	16477.9	7411.37	16340.7	8069.35	15465.8	8742.97	16486.8	12295.6	18319.7	5268.88	19927.5	5194.64	18244.7	7586.38	0	0	69.0623	478.478	0	0	23.0208	159.493
				18.1623	12444.9	10146.4	17944.5	7230.74	19601.8	6393.54	16663.8	7923.55	12989.3	10771.7	16262.5	7364.5	16159.8	7888.67	15137.2	8674.97	16371.9	12215.9	18275.7	5382.2	19855.7	5382.95	18167.8	7660.35	0	0	67.6146	468.448	0	0	22.5382	156.149
				18.3951	12438.2	10157.8	17583.4	7195.62	19231.1	6593.16	16417.6	7982.2	11623.6	10867.4	16060.3	7740.71	15871.7	7757.43	14518.5	8788.5	15919.4	11962.7	18052.8	5383.43	19446.9	5594.41	17806.4	7646.84	0	0	0	0	0	0	0	0
				18.628	12053.7	9950.1	17267	7307.02	18354.7	7150.14	15891.8	8135.75	11150.8	10948.8	16005.7	7738.38	15729.5	7638.51	14295.3	8775.23	15496.5	11759.1	17944.3	5462.85	19375.4	5783.27	17605.4	7668.42	0	0	0	0	0	0	0	0
				18.8608	12046.4	10003.9	16624.3	7804.17	17808.4	7648.21	15493	8485.42	11005.7	10899.1	15444.8	8055.7	15640.2	7566.07	14030.2	8840.28	14302.9	11998.7	17813.6	5437.54	19273.8	5707.93	17130.1	7714.72	0	0	0	0	0	0	0	0
				19.0937	11072	10050.1	16177.5	7646.45	17554.2	7817.2	14934.5	8504.58	10308.5	10876.5	14958.1	8298.42	15171.9	7424.44	13479.5	8866.45	12642.5	12365.3	17341.7	5346.8	19192.2	5811.72	16392.1	7841.27	0	0	0	0	0	0	0	0
				19.3265	10308.5	10281.3	15699.8	7682.09	17259	7963.08	14422.4	8642.16	9472.48	10716.7	14806.9	8221.68	14663.3	7205.8	12980.9	8714.74	12160.9	12349.8	17101.7	5513.29	18600.5	6711.76	15954.4	8191.62	0	0	0	0	0	0	0	0
				19.5594	9131.87	10124.8	15180.7	7620.97	16816.8	7983.3	13709.8	8576.35	9312.98	10584.8	14757.8	8190.74	14353.3	7191.68	12808	8655.75	12067.2	12341.2	16713.1	5594.11	18450.1	6730.72	15743.5	8222.03	0	0	0	0	0	0	0	0
				19.7922	8324.44	10168.6	14690.5	7623.95	16022	8687.27	13012.3	8826.61	9183.14	10436.9	14734.7	8205.7	14215.4	7208.6	12711.1	8617.05	11301.8	12219.3	15724.9	6520.29	18207	6542.46	15077.9	8427.36	0	0	0	0	0	0	0	0
				20.0251	8178.16	10103.6	13798.9	8230.03	15507.7	8910.68	12494.9	9081.43	9035.19	10310.8	14405	8043.45	13934.9	7100.28	12458.3	8484.85	10161.9	12325.2	15155.9	6763.6	17957.5	6685.16	14425.1	8591.32	0	0	0	0	0	0	0	0
				20.2579	7658.64	10243.1	13433	8465.6	14793.1	9351.69	11961.6	9353.47	8855.64	10236.2	14228.4	7987.87	13598.8	7102.82	12227.6	8442.3	10121.9	12236.5	14754.5	6845.49	17480.3	6748.26	14118.9	8610.07	0	0	0	0	0	0	0	0
				20.4908	7503.95	10014.1	12370.2	8688.4	14025.3	9856.02	11299.8	9519.51	8377.29	10374.1	14193	8049.7	12248.7	7751.46	11606.3	8725.08	9952.7	12020.5	13775.5	7599.19	17297.8	6753.86	13675.3	8791.19	0	0	0	0	0	0	0	0
				20.7236	6882.25	10130.5	11561.9	8682.34	13455.9	10095.1	10633.4	9635.96	7563.13	10471.1	13609.6	8429.43	12065.3	7770.44	11079.3	8890.31	9744.8	11817.6	13027.2	7820.38	16945.3	6690.24	13239.1	8776.07	0	0	0	0	0	0	0	0
				20.9565	6699.65	10050	10945.5	8913.73	13199.4	9946.11	10281.5	9636.61	7478.85	10304.4	13239.3	8563.75	11769.5	7726.48	10829.2	8864.87	9513.94	11662.8	12438.2	8041.94	16615	6893.45	12855.7	8866.06	0	0	0	0	0	0	0	0
				21.1893	6638.88	9960.42	10262.9	8977.25	12953.7	9906.08	9951.84	9614.59	7415.25	10301.2	13159.5	8602.81	11121.1	8003.87	10565.3	8969.3	8493.28	11711.6	12041.9	7832.82	15365.3	8022.43	11966.8	9188.94	0	0	0	0	0	0	0	0
				21.4222	6013.04	9859.4	9808.52	8782.34	12778.8	9868.84	9533.47	9503.53	7320.97	10204.2	12930	8551.4	10140.8	8057.76	10130.6	8937.79	8423.48	11705.5	11888.1	7841	15105.9	8524.42	11805.8	9356.96	0	0	0	0	0	0	0	0
				21.655	5388.01	9607.95	8939.82	8894.2	12272.1	9734.66	8866.63	9412.27	7235.24	10093.6	12500.8	8723.49	9261.57	8398.35	9665.87	9071.83	8248.72	11584.9	11546.6	7993.3	13745.8	9488.54	11180.4	9688.93	0	0	0	0	0	0	0	0
				21.8879	5276.71	9473.82	8119.75	8949.64	11684.4	9769.08	8360.3	9397.51	7103.35	10006.8	12392	8693.29	9042.16	8264.28	9512.51	8988.11	7595.06	11665.5	11190.4	7876.06	13458.7	9368	10748.1	9636.51	0	0	0	0	0	0	0	0
				22.1207	5193.91	9314.63	7889.25	8713.57	11172.8	9856.27	8085.33	9294.82	7095.87	10078.3	12240.7	8601.6	8701.69	8111.97	9346.09	8930.64	7159.97	11447.3	10545.7	8105.21	13026.1	9638.09	10243.9	9730.21	0	0	0	0	0	0	0	0
				22.3536	4478.76	8896.64	7724.76	8649.49	10824.5	9811.74	7676.01	9119.29	6980.69	10043.8	12106.6	8561.78	8186.46	8238	9091.25	8947.87	7114.99	11392.4	10202	8073.86	12753.7	9413.98	10023.6	9626.75	0	0	0	0	0	0	0	0
				22.5864	3696.94	8553.03	7170.39	8502.75	10400	9819.11	7089.11	8958.3	6739.47	9827.6	11758	8359.21	8068.19	8214.28	8855.23	8800.36	6902.95	11119.2	9837.22	7825.77	12167.9	9513.09	9636.04	9486.01	0	0	0	0	0	0	0	0
				22.8193	3609.62	8351.76	6848.12	8168.32	9853.19	9834.23	6770.31	8784.77	6419.84	9762.45	11445.3	8177.26	7983.93	8182.55	8616.35	8707.42	6833.13	11101.8	9065.89	8079	12067.4	9485.79	9322.16	9555.54	0	0	0	0	0	0	0	0
				23.0521	3483.68	8096.59	6539.4	8287.44	9047.8	9647.54	6356.96	8677.19	5089.43	9255.28	11317	8178.63	7766.64	8087.1	8057.68	8507.01	6658.82	10873.8	8905.74	8052.4	11370.4	9441.77	8978.32	9455.97	0	0	0	0	0	0	0	0
				23.285	3475.44	8034.76	6381.91	8082.69	8554.91	9631.58	6137.42	8583.01	4889.08	8946.6	11020.9	8030.34	6953.46	7880.12	7621.16	8285.69	6058.16	10593	8083.19	8129.1	11125.4	9244.63	8422.26	9322.24	0	0	0	0	0	0	0	0
				23.5178	3473.31	7963.01	5807.44	7818.97	7860.49	9254.84	5713.75	8345.61	3821.2	7414.11	10298.9	8078.81	6778.17	7668.4	6966.1	7720.44	6027.39	10661.7	7982.28	8115.02	10821.9	9019.76	8277.17	9265.48	0	0	0	0	0	0	0	0
				23.7507	3404.03	7725.5	5580.04	7623.13	6778.49	8805.53	5254.18	8051.39	3548.47	7406.76	9981.54	8009.51	6324.28	7649.07	6618.1	7688.45	5904.06	10640	7465.95	8174.18	10429.9	8709.75	7933.31	9174.65	0	0	0	0	0	0	0	0
				23.9835	3281.13	7366.7	5001.4	7499.06	6356.29	8726.09	4879.6	7863.95	3409.02	7117.56	9266.69	8005.42	6059.9	7617.3	6245.2	7580.09	5156.02	10171.4	7164.24	7956.51	10246	8606.33	7522.1	8911.4	0	0	0	0	0	0	0	0
				24.2164	3299.04	7324.9	4669.34	7332.46	6009.56	8432.86	4659.31	7696.74	3313.15	6904.23	8149.43	8035.51	6076.84	7647.93	5846.47	7529.22	5092.4	10101.2	6966.01	7755.21	10022.7	8500.23	7360.37	8785.55	0	0	0	0	0	0	0	0
				24.4492	3299.79	7257.76	4558.46	7203.96	5629.5	8199.29	4495.91	7553.67	3215.43	6604.96	7213.29	8129.83	5965.92	7510.38	5464.88	7415.06	5054.79	10084.4	6757.65	7559.51	9397.24	8484.55	7069.89	8709.47	0	0	0	0	0	0	0	0
				24.6821	3106.99	6795.33	4359.07	6945.99	5209.08	7739.66	4225.05	7160.33	3002.35	6234.99	6627.49	7997.3	5849.32	7368.83	5159.72	7200.37	4936.42	9944.47	6495.3	7340.99	9177.02	8375.31	6869.58	8553.59	0	0	0	0	0	0	0	0
				24.9149	3075.32	6720.47	3551.63	6577.03	4932.47	7597.34	3853.14	6964.95	2911.34	5976.47	6122.07	7770.48	5671.09	7135.25	4901.5	6960.73	4332.4	9506.75	6000.16	7184.79	8796.85	8276.81	6376.47	8322.78	0	0	0	0	0	0	0	0
				25.1478	2106.14	5507.58	3053.73	6180.15	4532.04	7419.75	3230.64	6369.16	2294.15	5179.84	5761.39	7734.14	5303.54	7164.83	4453.03	6692.94	4024.37	9317.28	5744.1	7204.38	8278.51	8008.13	6015.66	8176.6	0	0	0	0	0	0	0	0
				25.3806	2064.13	5363.83	2774.62	6260.7	4037.61	7193.3	2958.79	6272.61	2192.57	5041.15	4996.69	7478.36	5223.83	7051.47	4137.7	6523.66	3957.36	9271.11	5340.21	6847.44	7993.12	7750.93	5763.56	7956.49	0	0	0	0	0	0	0	0
				25.6135	2034.81	5324.09	2649.32	5994.04	3503.68	6823.7	2729.27	6047.28	2137.74	4889.57	4901.41	7379.49	5101.59	6915	4046.92	6394.69	3295.6	8633.58	4953.82	6772.32	7609.15	7390.15	5286.19	7598.69	0	0	0	0	0	0	0	0
				25.8463	1970.32	5131.88	2468.57	5611.14	3271.82	6531.1	2570.24	5758.04	1789.7	4602.55	4630.32	6986.84	4588.38	6694.57	3669.47	6094.65	2977.95	8542.35	4396.07	6671.21	6752.76	7317.51	4708.93	7510.36	0	0	0	0	0	0	0	0
				26.0792	1968.12	5176.52	2354.62	5355.39	2712.01	6296.98	2344.92	5609.63	851.692	3016.28	3858.58	6245.08	4457.67	6528.26	3055.98	5263.2	2903.06	8278.3	4013.09	6487.47	6044.29	7368.51	4320.15	7378.09	0	0	0	0	0	0	0	0
				26.312	2011.2	5299.41	2287.04	5280.56	2194.01	5664.41	2164.08	5414.79	837.021	2974.08	3664.81	6161.83	4096.76	6436.55	2866.2	5190.82	2569.32	8098.02	3833.73	6275.43	5794.61	7082.85	4065.89	7152.1	0	0	0	0	0	0	0	0
				26.5449	1909.29	5029.8	1989.91	4968.31	2119.49	5587.31	2006.23	5195.14	824.002	2945.63	3433.05	5867.39	4125.28	6532.13	2794.11	5115.05	2460.75	7763.52	3373.29	6089.48	5536.29	6748.83	3790.11	6867.28	0	0	0	0	0	0	0	0
				26.7777	1921.92	5080.95	1868.39	4712.16	1894.32	5326.08	1894.88	5039.73	846.4	3021.99	3070.13	5619.15	4005.16	6393.73	2640.56	5011.62	2379.57	7473.93	3374.25	6149.59	5004.27	6628.02	3586.03	6750.52	0	0	0	0	0	0	0	0
				27.0106	1870.49	4952.56	1481.16	4348.45	1575.46	4975.83	1642.37	4758.95	787.404	3137.21	2898.88	5339.32	3846.34	6223.25	2510.87	4899.93	2339.95	7402.7	3177.72	5955.75	4546.5	6460.71	3354.72	6606.39	0	0	0	0	0	0	0	0
				27.2434	1814.91	4789.4	1315.83	3863.3	1478.73	4782.32	1536.49	4478.34	753.518	3019.41	2514.04	4923.86	3521.72	6232.89	2263.09	4725.39	1648.51	6393.94	2743.92	5766.27	3553.99	5940.69	2648.81	6033.63	0	0	0	0	0	0	0	0
				27.4763	1771.52	4702.22	772.347	3192.48	1410.53	4582.47	1318.13	4159.06	773.034	3072.92	2348.13	4658.67	3394.63	6076.41	2171.93	4602.67	1599.56	6268.57	2634.66	5616.16	3471.79	5809.6	2568.67	5898.11	0	0	0	0	0	0	0	0
				27.7091	1762.94	4679.85	787.048	3252.01	882.611	3789.46	1144.2	3907.11	773.175	3086.2	2074.95	4475.28	2996.7	5944.89	1948.27	4502.13	1516.31	5975.37	2270.25	5478.95	3303.42	5585.36	2363.33	5679.89	0	0	0	0	0	0	0	0
				27.942	1796.75	4793.08	808.407	3381.04	876.969	3821.53	1160.71	3998.55	735.803	2942.78	1902.55	4353.39	2941.71	5981.32	1860.02	4425.83	546.596	2392.33	2155.35	5585.03	3116.52	5280.81	1939.49	4419.39	0	0	0	0	0	0	0	0
				28.1748	1696.49	4573.21	735.077	3082.89	845.368	3828.02	1092.31	3828.04	714.069	2847.77	1340.54	3822.69	2388.19	5789.34	1480.93	4153.27	498.614	2225.31	2033.62	5371.48	2808.76	5207.07	1780.33	4267.95	0	0	0	0	0	0	0	0
				28.4077	1597.09	4333.95	771.315	3270.92	810.507	3724.68	1059.64	3776.52	690.518	2736.46	1247.61	3582.85	2395.63	5811.25	1444.58	4043.52	348.917	2093.5	1982.29	5310.77	2616.17	4845.71	1649.13	4083.33	0	0	0	0	0	0	0	0
				28.6405	1589.6	4370.03	717.215	3025.41	687.723	3491.84	998.178	3629.09	697.929	2788.31	1210.53	3456.51	2309.17	5572.12	1405.88	3938.98	339.099	2034.59	1752.15	5311.84	2119.42	4492.99	1403.56	3946.47	0	0	0	0	0	0	0	0
				28.8734	1509.96	4190.55	688.471	2935.15	631.369	3164.37	943.267	3430.02	670.775	2705.24	1184.75	3371.4	2256.97	5486.83	1370.83	3854.49	328.847	1973.08	1678.73	5096.41	2186.25	4665.97	1397.94	3911.82	0	0	0	0	0	0	0	0
				29.1062	1483	4209.71	669.895	2914.78	188.521	1264.64	780.471	2796.38	624.643	2500.86	879.9	2926.55	2210.87	5396.73	1238.47	3608.05	352.465	2114.79	1677.38	5071.24	2093.12	4451.68	1374.32	3879.24	0	0	0	0	0	0	0	0
				29.3391	1358.93	3894.64	646.845	2845.15	179.47	1203.92	728.417	2647.91	639.721	2593.2	319.871	1892.38	2176.48	5297.82	1045.36	3261.13	336.403	2018.42	1645.83	4946.7	2102.07	4485.94	1361.44	3817.02	0	0	0	0	0	0	0	0
				29.5719	1313.59	3797.39	651.143	2939.29	170.186	1141.64	711.64	2626.11	604.477	2421.66	278.351	1646.75	2082.67	5086.29	988.499	3051.56	314.408	1886.45	1615.25	5013.76	2028.72	4322.76	1319.46	3740.99	0	0	0	0	0	0	0	0
				29.8048	1081.99	3593.93	427.333	2491.76	142.297	954.555	550.539	2346.75	571.936	2281.92	0	0	2045.4	5011.69	872.446	2431.2	303.87	1823.22	1563.89	4895.82	2034.69	4368.73	1300.82	3695.92	0	0	0	0	0	0	0	0
				30.0376	1094.33	3697.9	396.333	2311	139.223	933.938	543.296	2314.28	537.675	2165.93	0	0	1905.47	4687.44	814.382	2284.46	0	0	1542.57	4789.75	1912.78	4140.26	1151.78	2976.67	0	0	0	0	0	0	0	0
				30.2705	1088.31	3661.23	366.34	2136.11	120.287	806.907	524.98	2201.42	511.416	2065.87	0	0	1789.23	4483.91	766.882	2183.26	0	0	1525.43	4816.16	1698.03	4092.49	1074.49	2969.55	0	0	0	0	0	0	0	0
				30.5033	731.486	3352.09	327.588	1910.15	0	0	353.025	1754.08	515.435	2109.23	0	0	1441.91	4217.87	652.448	2109.03	0	0	1468.94	4669.43	1762.47	4376.69	1077.14	3015.37	0	0	0	0	0	0	0	0
				30.7362	783.051	3588.39	315.303	1838.52	0	0	366.118	1808.97	492.383	2020.68	0	0	1407.42	4053.44	633.269	2024.7	0	0	1467.22	4702.58	1184.14	3267.14	883.788	2656.57	0	0	0	0	0	0	0	0
				30.969	771.664	3536.21	0	0	0	0	257.221	1178.74	434.918	1774.38	0	0	1278.43	3684.9	571.117	1819.76	0	0	1452.5	4733.18	1098.29	2999.51	850.263	2577.56	0	0	0	0	0	0	0	0
				31.2019	735.364	3369.86	0	0	0	0	245.121	1123.29	144.979	820.126	0	0	1201.25	3460.69	448.744	1426.94	0	0	1241.09	4467.31	1063.22	2970.75	768.103	2479.36	0	0	0	0	0	0	0	0
				31.4347	726.283	3328.25	0	0	0	0	242.094	1109.42	0	0	0	0	703.747	2505.22	234.582	835.074	0	0	1198.73	4278.6	845.853	2688.91	681.528	2322.5	0	0	0	0	0	0	0	0
				31.6676	717.548	3288.22	0	0	0	0	239.183	1096.07	0	0	0	0	566.039	1999.89	188.68	666.631	0	0	1018.59	4111.07	789.903	2549.02	602.832	2220.03	0	0	0	0	0	0	0	0
				31.9004	779.013	3569.88	0	0	0	0	259.671	1189.96	0	0	0	0	236.443	1205.63	78.8142	401.875	0	0	1014.35	4098.54	755.249	2409.14	589.867	2169.23	0	0	0	0	0	0	0	0
				32.1333	747.59	3425.89	0	0	0	0	249.197	1141.96	0	0	0	0	248.303	1266.1	82.7675	422.033	0	0	991.807	4042.12	732.849	2327.09	574.885	2123.07	0	0	0	0	0	0	0	0
				32.3661	654.91	3001.18	0	0	0	0	218.303	1000.39	0	0	0	0	242.566	1236.85	80.8554	412.283	0	0	572.843	3531.24	481.101	1916.36	351.314	1815.87	0	0	0	0	0	0	0	0
				32.599	605.249	2773.6	0	0	0	0	201.75	924.533	0	0	0	0	208.793	1064.64	69.5976	354.879	0	0	0	0	521.475	2070.43	173.825	690.144	0	0	0	0	0	0	0	0
				32.8318	510.163	2337.86	0	0	0	0	170.054	779.287	0	0	0	0	186.079	948.823	62.0265	316.274	0	0	0	0	493.197	1945.44	164.399	648.481	0	0	0	0	0	0	0	0
				33.0647	447.987	2052.93	0	0	0	0	149.329	684.311	0	0	0	0	176.929	902.162	58.9762	300.721	0	0	0	0	448.3	1789.65	149.433	596.551	0	0	0	0	0	0	0	0
				33.2975	396.146	1815.37	0	0	0	0	132.049	605.123	0	0	0	0	158.734	809.385	52.9112	269.795	0	0	0	0	408.835	1670.1	136.278	556.699	0	0	0	0	0	0	0	0
				33.5304	0	0	0	0	0	0	0	0	0	0	0	0	148.136	755.347	49.3786	251.782	0	0	0	0	122.975	673.563	40.9917	224.521	0	0	0	0	0	0	0	0
				33.7632	0	0	0	0	0	0	0	0	0	0	0	0	0	0	0	0	0	0	0	0	123.635	677.178	41.2118	225.726	0	0	0	0	0	0	0	0
				33.9961	0	0	0	0	0	0	0	0	0	0	0	0	0	0	0	0	0	0	0	0	121.797	667.111	40.5991	222.37	0	0	0	0	0	0	0	0
				34.2289	0	0	0	0	0	0	0	0	0	0	0	0	0	0	0	0	0	0	0	0	100.608	551.051	33.5359	183.684	0	0	0	0	0	0	0	0
				34.4618	0	0	0	0	0	0	0	0	0	0	0	0	0	0	0	0	0	0	0	0	65.6773	359.729	21.8924	119.91	0	0	0	0	0	0	0	0
				34.6946	0	0	0	0	0	0	0	0	0	0	0	0	0	0	0	0	0	0	0	0	0	0	0	0	0	0	0	0	0	0	0	0
				34.9275	0	0	0	0	0	0	0	0	0	0	0	0	0	0	0	0	0	0	0	0	0	0	0	0	0	0	0	0	0	0	0	0
				35.1603	0	0	0	0	0	0	0	0	0	0	0	0	0	0	0	0	0	0	0	0	0	0	0	0	0	0	0	0	0	0	0	0
					0	0	0	0	0	0	0	0	0	0	0	0	0	0	0	0	0	0	0	0	0	0	0	0	0	0	0	0	0	0	0	0
					0	0	0	0	0	0	0	0	0	0	0	0	0	0	0	0	0	0	0	0	0	0	0	0	0	0	0	0	0	0	0	0
					0	0	0	0	0	0	0	0	0	0	0	0	0	0	0	0	0	0	0	0	0	0	0	0	0	0	0	0	0	0	0	0
					0	0	0	0	0	0	0	0	0	0	0	0	0	0	0	0	0	0	0	0	0	0	0	0	0	0	0	0	0	0	0	0
					0	0	0	0	0	0	0	0	0	0	0	0	0	0	0	0	0	0	0	0	0	0	0	0	0	0	0	0	0	0	0	0
					0	0	0	0	0	0	0	0	0	0	0	0	0	0	0	0	0	0	0	0	0	0	0	0	0	0	0	0	0	0	0	0
					0	0	0	0	0	0	0	0	0	0	0	0	0	0	0	0	0	0	0	0	0	0	0	0	0	0	0	0	0	0	0	0
					0	0	0	0	0	0	0	0	0	0	0	0	0	0	0	0	0	0	0	0	0	0	0	0	0	0	0	0	0	0	0	0
					0	0	0	0	0	0	0	0	0	0	0	0	0	0	0	0	0	0	0	0	0	0	0	0	0	0	0	0	0	0	0	0
					0	0	0	0	0	0	0	0	0	0	0	0	0	0	0	0	0	0	0	0	0	0	0	0	0	0	0	0	0	0	0	0
					0	0	0	0	0	0	0	0	0	0	0	0	0	0	0	0	0	0	0	0	0	0	0	0	0	0	0	0	0	0	0	0
					0	0	0	0	0	0	0	0	0	0	0	0	0	0	0	0	0	0	0	0	0	0	0	0	0	0	0	0	0	0	0	0
					0	0	0	0	0	0	0	0	0	0	0	0	0	0	0	0	0	0	0	0	0	0	0	0	0	0	0	0	0	0	0	0
					0	0	0	0	0	0	0	0	0	0	0	0	0	0	0	0	0	0	0	0	0	0	0	0	0	0	0	0	0	0	0	0
					0	0	0	0	0	0	0	0	0	0	0	0	0	0	0	0	0	0	0	0	0	0	0	0	0	0	0	0	0	0	0	0
					0	0	0	0	0	0	0	0	0	0	0	0	0	0	0	0	0	0	0	0	0	0	0	0	0	0	0	0	0	0	0	0
					0	0	0	0	0	0	0	0	0	0	0	0	0	0	0	0	0	0	0	0	0	0	0	0	0	0	0	0	0	0	0	0
					0	0	0	0	0	0	0	0	0	0	0	0	0	0	0	0	0	0	0	0	0	0	0	0	0	0	0	0	0	0	0	0

## Sheet: Figure 4C
	Figure 4C
	network growth velocity in um/min
			WT	WT	WT	αW271Rβ	αW271Rβ	αW271Rβ	αY277Vβ	αY277Vβ	αY277Vβ	αβΔ23	αβΔ23	αβΔ23			WT	αW271Rβ	αY277Vβ	αβΔ23
			1	2	3	1	2	3	1	2	3	1	2	3		1	4.71886	4.5143	4.92912	1.91342
			5.00612	5.69478	4.47501	7.49393	2.63774	6.43426	6.5232	6.49271	3.1409	1.6289	1.05459	3.78127		2	5.14504	5.37267	5.18763	2.09936
			7.83445	6.54099	5.95398	3.13581	4.72151	5.86758	5.93619	7.24744	6.87643	2.20574	1.05459	1.04671		3	4.95073	5.05285	5.18335	1.97516
			6.64518	5.92349	5.36697	5.58551	6.61469	4.50805	5.80659	7.43295	2.98588	1.6848	3.07483	2.96555		total mean	4.93821	4.97994	5.10003	1.99598
			2.96301	5.11793	4.31238	4.85111	5.1713	6.5664	4.44198	6.05563	2.86391	2.11426	1.59332	1.34911		sd	0.213366	0.433805	0.148031	0.0947023
			2.84358	5.62617	4.40894	4.0608	4.21073	4.36828	5.71511	4.13958	5.90824	3.98965	1.18419	1.05332
			3.93374	4.17516	7.13309	5.05694	3.14598	2.90965	3.83718	5.17638	5.13572	2.87153	1.98466	1.96687
			3.60847	4.52584	3.9312	6.25638	5.59313	5.24499	4.1904	3.13581	5.97939	2.45808	2.2032	1.85684
			7.36433	5.17892	4.19803	7.0721	5.70495	4.85619	4.75454	3.98711	3.83464	1.92672	4.5233	1.18343
			3.38993	6.23859	4.1904	3.8321	2.96555	4.75963	5.86504	5.65666	4.30984	1.77883	1.4688	1.75722
			5.59822	3.59831	4.21836	3.98711	6.77732	4.3937	4.84349	5.81167	4.89685	1.42255	2.02278	1.71987
			5.58551	5.66937	5.26024	5.19925	3.5729	4.6961	5.12047	4.13196	3.31116	3.88292	1.43322	1.18343
			3.72791	4.70372	5.75069	3.70504	5.45083	3.02654	4.14466	6.21318	4.98071	1.59586	1.56282	2.97318
			4.77741	4.55633	4.71897	5.59059	4.84603	3.12819	4.54617	4.84349	6.72396	2.74447	2.21591	1.018
			4.2641	4.54617	4.16245	2.85628	4.05318	6.20048	3.99473	3.20951	5.82692	1.8881	1.21722	2.20117
			3.85497	6.98824	5.78118	2.92235	5.15859	3.05704	4.75963	5.63887	6.55624	2.30739	1.21977	1.10058
			4.64273	5.99718	3.78381	4.94513	6.86372	3.8321	3.1536	4.47756	6.26909	1.96687	0.93515	2.87916
			4.01506	4.54109	5.02899	5.32123	5.47878	3.50174	3.33148	6.1776	4.6961	2.20828	1.48405	3.19934
			4.536	5.01374	4.73167	3.00621	6.91709	3.22984	2.77243	4.76471	7.63624	0.84621	2.50306	1.728
			4.15991	5.75577	6.05055	3.20697	6.72142	5.76593	5.95906	5.17384	6.84085	1.36207	2.56659	2.94777
			4.3505	4.75709	6.22335	3.76094	5.74815	6.31483	5.93111	5.38476	5.77864	2.25402	1.84998	0.88941
			4.81553	6.04546	6.0785	5.58805	5.59313	6.75953	5.05694	7.74805	7.23219	2.74447	1.0673	2.10664
			2.94014	5.42287	4.0176	3.89817	5.4864	7.49648	6.2208	7.66165	4.26156	3.2273	2.1473	2.42174
			6.37582	4.8257	5.51436	4.39878	5.06965	7.13563	4.89431	4.7088	5.64904	2.08377	1.55266	0.96311
			6.02005	5.38984	4.62494	3.99981	3.80414	4.7825	6.62231	4.5665	5.6592	1.31379	2.13713	2.19812
				4.54871	5.11031	2.62504	5.36189	4.58174	4.19549	4.45469	7.65657	0.96311	3.30353	1.54758
			--	5.63125	5.1408	5.87266	5.16367	4.38862	6.83577	3.4865	3.71774	1.81186	2.592	2.01947
			--	4.53346	4.23106	3.70504	5.46862	7.80904	4.47756	5.4305	2.74447	1.04697	1.60857	1.95162
			--	4.5233	5.63633	3.99219	5.26024	5.97431	5.56264	4.27426	4.71897	2.25402	1.64922	1.82279
			--	4.84603	4.71643	5.50673	5.74306	5.28565	3.68471	4.536	5.6033	1.69497	1.66701	2.78259
			--	3.67708	5.03662	2.38515	5.53977	5.04678	4.09384	4.54363	4.3505	1.59332	1.64414	1.6073
			--	4.15228	5.3873	4.32763	6.04546	4.71643	6.04546	6.03276	5.73544	1.72546	2.66824	1.79661
			--	6.00989	4.41149	4.15228	5.50165	--	3.04941	5.50165	4.37591	2.08631	3.71012	2.15365
			--	4.80537	4.23614	5.9489	6.66297	--	3.01892	5.02899	4.61224	2.64283	2.54118	1.32954
			--	4.21581	5.46607	5.23991	6.20556	--	6.38344	5.52706	4.76979	1.74071	2.17271	2.99351
			--	5.82946	2.98843	--	5.83963	--	5.9616	4.56141	4.06588	0.88687	3.32894	2.4286
			--	5.616	4.99087	--	6.05563	--	5.63379	5.53469	5.72782	2.54118	2.592	1.23552
			--	--	6.79257	--	5.39238	--	6.91201	4.15991	5.13318	1.38748	1.96687	1.25788
			--	--	3.63388	--	4.69102	--	6.86626	4.24631	5.69224	1.47897	2.52339	3.25525
			--	--	4.60716	--	6.63248	--	4.49534	5.8193	5.89299	1.16132	1.79915	3.85751
			--	--	5.2704	--	6.23859	--	4.16499	5.7329	--	1.13082	1.17911	2.32645
			--	--	4.93751	--	6.16998	--	4.28951	3.61864	--	0.94786	4.0913	1.47922
			--	--	5.35934				3.87276	5.67699	--	2.08377	2.71906	1.21977
			--	--	6.34278				3.98711	4.28697	--	1.77883	2.20066	0.8795
			--	--	3.43567				--	4.69102	--	2.49035	1.71784	2.20905
			--	--	5.73544				--	7.61591	--	1.20706	1.62381	0.71255
			--	--	4.72151				--	4.32	--	0.50824	2.76988	2.1755
			--	--	4.85111				--	5.94382	--	1.5984	1.77628	1.86827
			--	--	4.6529				--	4.44706	--	2.25402	2.51577	2.32645
			--	--	4.97817				--	5.20433	--	2.23624	1.83422	2.01261
									--	4.87144	--	--	1.21977	1.70767
									--	6.05563	--	--	3.65167	2.83341
									--	3.89563	--	--	2.68348	2.4286
									--	4.42419	--	--	1.59205	--
									--	6.98062	--	--	1.96687	--
									--	3.57798	--
									--	6.19031	--
									--	--	--

## Sheet: Figure 4D
	Figure 4D
				mean intengrated intensity													mean intengrated intensity													mean intengrated intensity
				polymerization rate	WT	WT	WT	αW271Rβ	αW271Rβ	αW271Rβ	αY277Vβ	αY277Vβ	αY277Vβ	αβΔ23	αβΔ23	αβΔ23	capping rate	WT	WT	WT	αW271Rβ	αW271Rβ	αW271Rβ	αY277Vβ	αY277Vβ	αY277Vβ	αβΔ23	αβΔ23	αβΔ23	Nucleation rate	WT	WT	WT	αW271Rβ	αW271Rβ	αW271Rβ	αY277Vβ	αY277Vβ	αY277Vβ	αβΔ23	αβΔ23	αβΔ23
					1	2	3	1	2	3	1	2	3	1	2	3		1	2	3	1	2	3	1	2	3	1	2	3		1	2	3	1	2	3	1	2	3	1	2	3
					746028	725440	676980	1054670	679067	1390500	417211	929208	727189	160423	172167	117166		804304	796244	949199	1050370	893622	1198470	422022	1107590	876849	51031.8	32322.9	16304.7		327959	348433	388133	1050370	500922	415545	529844	400933	474753	378889	65521.2	103911
					1302150	952242	1087440	415304	1025190	833018	417104	606006	702289	194904	172221	570155		1250050	1017240	1198490	585118	1243750	910841	710551	660114	939283	60827.1	24030.2	51285.4		512016	412254	558016	585118	269203	488725	365392	322377	259308	399397	83682.7	85651.8
					707810	950576	355606	868261	662193	526513	1156860	668750	590018	107880	506362	212212		811259	1170620	567425	1149530	834855	744533	1130760	995295	810673	33616.8	46405.8	17725		327204	483594	244457	1149530	442627	324723	329839	436211	486594	329489	50715.2	152929
					548065	604113	537232	226964	400205	843980	722846	1033220	1185160	293866	230427	149211		691874	863406	792180	485102	469341	884716	840508	1090740	1170720	71352.7	35295.6	10974.7		379436	346526	325290	485102	201982	291207	361279	348794	452292	587253	106577	92795
					232292	349051	498422	801916	499769	941678	972823	745642	579036	457191	151832	321592		452656	557879	712414	1001400	562918	1047360	1114380	990593	690638	60242.1	24247.1	25999		218525	252593	281530	1001400	496641	345760	535432	474342	400404	286466	134182	70721.7
					614625	413969	521650	446083	498818	529847	710202	597258	686237	579748	379228	272278		731170	603932	750076	704763	730902	767152	938820	884330	854597	128384	54394.8	23436.8		464029	260906	329515	704763	268233	297661	301166	366794	272871	373831	254461	166534
					359416	584302	541628	1104710	471307	649124	562431	897878	354331	412665	138578	146393		606129	853320	727586	431663	668349	920393	674751	1145310	487966	93767.3	23508.4	11950.6		279577	378290	332407	431663	197049	286790	381030	374563	538727	195187	131750	75513.8
					593810	598288	652701	610314	722621	830260	801652	806237	687816	274083	228685	165771		672924	741016	834619	861274	926284	865388	829820	846114	859089	79289.6	33813.2	11812.1		263022	302961	457573	861274	353118	341972	555358	446809	481131	401075	114892	114224
					527925	1193710	795378	574847	197516	473881	507793	481821	867894	174939	700560	95490.5		707413	1174660	811126	738016	383400	478388	840002	701499	1011590	62083	51683.4	9021.92		277910	671917	492965	738016	433221	165162	340299	378974	292651	404510	104226	192360
					597050	1018900	488739	490938	517716	869216	1091860	848021	913278	120396	389342	174240		638208	1119880	773940	606043	659583	1120090	1105370	1081720	1070630	55844	45131	10928.9		346511	547162	340238	606043	263646	292393	617675	594520	446433	426134	99889	156981
					978459	614693	715306	269646	608100	532155	959581	851253	555297	693972	234545	280565		994276	701401	929857	679325	826211	564706	900666	1012940	803451	98284.3	34153.1	21353.1		496242	421560	457729	679325	362721	355253	561726	527561	512262	346765	228791	99178.3
					463253	661434	919353	735373	533182	485891	896131	644208	775294	280971	191705	436978		840520	910830	1025940	726902	632998	642065	940292	916844	1059270	46235.4	30930.5	32389		368718	429875	509985	726902	325774	247695	357263	408753	406406	418156	83826.1	115226
					412372	840591	492582	197049	770511	451204	495031	496976	860881	226252	194734	88885.4		554832	1039790	698135	1086090	945988	640573	479382	648290	1045260	82088.7	23038.2	9468.34		223171	482130	268260	1086090	494655	373873	416775	383387	250119	418587	146991	78819.8
					252641	649684	858906	497773	593992	705558	613013	657380	1279850	204798	125936	406064		388580	834951	997307	580725	750890	820476	804241	588923	1101180	66981.6	10756.1	26771.4		159983	338153	434169	580725	330335	330432	330581	292521	252055	431282	114893	40727.8
					645656	949884	903128	283281	631659	556519	569091	853612	607739	440918	123437	265545		784306	1222630	1015320	1029260	818753	814682	709517	759365	774720	101810	12993.2	24943.8		387772	530679	512139	1029260	439432	337631	336445	321267	302281	390113	156306	52692.4
					559350	610099	424396	437659	1065270	509715	444911	772518	1023280	143844	24857.9	505423		774226	811091	569560	510397	1041580	746261	556182	929775	1122820	56291.1	6081.73	21838		302021	423926	253664	510397	237915	549843	312655	472266	420913	495251	94674	21388.8
					599240	920761	896637	286069	624583	830215	331284	489231	1419720	319003	153220	355710		829791	1013830	1160270	940471	986287	912821	483452	679727	1347500	98905.6	23796.8	21020.9		342992	535862	487622	940471	368927	397007	356730	391651	241980	618351	164039	86378.9
					661253	776960	334823	387245	819683	763748	598583	465508	1317290	206544	395446	452229		860277	1001500	526663	726243	973139	883980	995385	703757	1399250	64362.7	40353.8	26610.2		394876	427055	255894	726243	375448	399522	331516	603058	302250	565735	121889	135040
					402553	699350	562699	392186	517088	810853	535431	498990	656143	426028	265180	212806		513434	864470	842079	601746	689537	950313	881269	809016	666276	85311.4	25862.6	13519.5		308536	400371	370817	601746	418118	298813	463705	482812	322428	302292	167284	98873.1
					1039010	621424	493126	1100150	750727	513294	808101	695835	605849	504406	143228	214917		979561	718073	739072	1059350	926899	765178	1140430	746082	894889	96355	16078.6	15242.9		435853	290266	309579	1059350	458181	376362	314866	677968	386638	344298	163654	54705.8
					1070680	487048	584165	508371	511572	851635	577159	520668	538840	596633	208167	48037		1142230	643965	779583	820548	663640	884073	894265	656285	771337	95404.6	17884.5	6636.96		533033	283585	363501	820548	460907	268804	523676	529438	250370	301283	214039	61649.9
						388961	1023400	1010590	476642	1096510	620801	603947	880844	376798	104692	304748			538534	1147110	681935	582625	1332260	797924	691228	919920	78651.9	14880.1	23011.5			224782	599051	681935	273249	238200	551922	481085	276632	515679	135065	54219.9
						405078	523752	725418	827692	379591	234624	485468	921424	216937	329597	318602			530222	754803	494288	1014490	654815	388487	570786	1058310	43531.8	29332	13954.7			231057	295983	494288	382889	418667	295749	264634	227217	501176	87106.2	94536.3
						509316	724322	601858	804741	599383	649427	500958	712406	70012.8	276081	285805			731874	975165	834813	1055790	746173	713905	811320	785663	18775.6	33640.1	25625.8			318546	422478	834813	402022	424471	273884	513115	341462	463591	42555	123427
						457777	1062170	472453	968617	514655	484296	522266	934995	104387	545159	191577			766209	1017390	674496	1195490	741615	554495	773327	1137480	32806.8	59384	17419.3			323777	528214	674496	325647	466840	300922	388072	322862	537530	60739.4	174249
						842500	496142	235956	1093690	500698	220642	557340	656147	314518	455352	240986			844999	796261	729784	1111800	718502	336720	758055	869644	61897.3	53188.2	15844.4			522526	318767	729784	369284	494722	299132	235107	281994	408164	130230	173869
						650851	621826	425372	696877		407218	470819	544779	287054	264092	269698			927747	840317	950311	871324		509000	617049	832633	65061.8	37423.8	11264.9			412745	329917	950311	379057	363857		321592	237559	327866	118988	136443
						393201	836901	374771	800792		731166	500612	803051	318621	283730	485133			603839	1090740	434375	882135		993240	747603	996257	66461.1	32926.6	33196.9			273844	433421	434375	183083	318793		608593	328692	410909	144061	139462
						386400	517715	418447	712871		502672	498504	690392	379058	203686	513088			520928	790681	857902	809861		559687	680102	885378	72983.3	21799.4	26479.5			204941	336932	857902	438172	293449		566765	271358	393630	154331	92807.8
						448664	618811	578926	796364		637013	1476810	986710	202717	251338	320806			591797	832834	836650	1155670		996453	1525530	1084680	54973.7	24539.4	21461.2			232643	416925	836650	336014	486738		569567	758973	413323	112650	97760.1
						845143	932561	775777	873819		292918	750982		515027	420370	90513			831732	1092710	1076980	1091150		526871	992418		93112.9	46779.5	9565.01			452546	479078	1076980	469348	436542		288962	386443		219634	166112
						973476	624673	951485	780360		510025	640052		414365	335364	47431.6			979109	750869	1111720	1077740		766219	816001		94011.9	20260	4171.48			513436	288648	1111720	607172	458669		579618	443913		191141	120601
						572369	757869		863779		609242	735881		278497	466362	251266			740454	826070		909799		861622	913498		60237.5	43282.2	21292.9			312873	369894			460200		566583	433046		140874	154216
						1106860	661550		973324		386952	680689		95667.7	342169	346745			1063500	758937		1118820		756576	886979		28211.1	20895.5	23329.1			447780	311001			412602		507279	358575		77969.3	101644
							1224460		744138		373397	920862		386965	560052	727407				1340830		915089		641692	941531		49840.2	39267.6	31048.8				553280			369410		436847	498941		125139	158363
							1027370				416541	545014		117301	275357	573039				975214				689642	704515		26188.2	1835.23	22773.1				486136					423512	275783		62100.8	128662
							561442					829231		121009	439834	352553				676891					877560		26037.8	73887.6	20910.7				265431						361750		66865	216980
							459169					1193440		304094	382272	247763				569194					1129150		58462.6	39210.1	15722				243754						509898		156380	176445
							560817							217645	553324	332305				638882							47293.2	72339	23480.3				254213								116734	243468
							1229770							95830.7	276261	434716				1271500							21821.3	25557	26063.5				643558								54097.1	131816
							388723							68537.8	110195	274276				610318							13618.3	10739.3	19037.5				245448								38094.4	56223.8
							848476							278777	385174	340006				1009100							44880.7	33105.1	20844				429974								121944	143241
							820897							279169	237780	436563				910235							33710.4	29531.8	20821.4				429967								97232.2	118927
							545009							86118.6	306747	346980				709487							21844.1	39895.4	17111.8				288481								55559.3	162800
							749148							416657	478692					960998							66688.6	40317.8					412077								195984	202428
														389312	349387												61401.2	40359.5													163928	144563
															233223													29845														112337
															293999													49868.1														148244
																																		--
				polymerization rate	WT	αW271Rβ	αY277Vβ	αβΔ23	capping rate	WT	αW271Rβ	αY277Vβ	αβΔ23	nucelation rate	WT	αW271Rβ	αY277Vβ	αβΔ23
				mean					mean					mean
				1	633983	570621	590723	285968	1	763239	783050	763461	61542.9	1	349971	370781	444065	123297
				2	682444	700413	696661	297711	2	833284	869163	852394	32851.1	2	383517	366524	370209	121461
				3	692397	691909	802139	300538	3	861052	836762	944265	19856	3	385691	397879	412874	126266
				total mean	669608	654315	696508	294739	total mean	819192	829658	853373	38083.3	total mean	373060	378395	409049	123675
				sd	31251.2	72605.4	105708	7726.24	sd	50406.4	43494.1	90405.8	21330.3	sd	20025.2	17007.9	37075.9	2424.55
																					--	--	--
	polymerization rate
												capping rate												Nucleation rate

## Sheet: Figure 5B
	Figure 5B			WT	WT	WT	WT	αβΔ23	αβΔ23	αβΔ23	αβΔ23	αW271Rβ	αW271Rβ	αW271Rβ	αW271Rβ	αY277Vβ	αY277Vβ	αY277Vβ	αY277Vβ
			distance [um]	no quenching	no quenching	quenching	quenching	no quenching	no quenching	quenching	quenching	no quenching	no quenching	quenching	quenching	no quenching	no quenching	quenching	quenching
				mean	sd	mean	sd	mean	sd	mean	sd	mean	sd	mean	sd	mean	sd	mean	sd
			0	5241.17	622.679	4466.58	309.492	5208.42	754.775	4724.61	409.951	5247.18	766.838	4350.11	653.869	5343.59	841.293	4098.16	507.06
			0.2328	5503.3	699.775	4574.2	348.469	5438.63	885.382	4893.54	455.886	5579.09	905.566	4475.28	813.786	5667.04	1038.55	4111.16	628.704
			0.4657	5941.68	846.733	4741.28	430.617	5716.11	1055.26	5226.31	667.145	5991.18	1008.82	4622.23	983.027	6031.21	1153.59	4145.65	736.325
			0.6985	6722.54	1289.01	4916.87	586.667	6067.33	1199.46	5484.31	866.292	6681.24	1410.51	4918.1	1291.09	6763.47	1490.86	4265.1	832.511
			0.9313	8459.41	2089.47	5087.42	671.292	6725.27	1486.89	5880.94	1339.97	8381.99	2678.71	5565.05	1864.26	8566.99	2541.62	4746.81	1060.35
			1.1642	12656.9	3772.36	5407.99	806.431	8043.14	2640.36	7032.25	2132.96	12618.2	4875.16	7380.06	2717.38	13058.4	4497	6086.36	1853.59
			1.397	22186	6655.49	6469.71	1266.58	10924.4	3916.29	10433.5	3684.78	22220.6	7431.79	11777.7	4017.94	22481.6	8040.4	8669.5	3641.15
			1.6298	36788.4	8749.54	9501.55	3341.81	18183	6720.16	17642.7	5618.63	37362.5	7949.22	18906.1	4715.23	36976.2	10360	12020.2	4396.35
			1.8626	48137.4	8247.86	15923.2	6111.03	31906.6	9654.79	30357.4	7181.41	49708.5	7155.69	24704.1	4999.22	50708.2	8304.31	15966.8	5524.4
			2.0955	50860.9	7650.41	22560.1	6654.03	46158.8	8862.82	41746.8	6119.34	52922.4	7591.49	26155.9	5256.1	55422	7102.91	19110.2	6387.41
			2.3283	50278.1	7182.02	25476.9	5266.6	51445.9	8225.24	45293.4	5624.97	52205.9	7378.46	25847.5	5097.31	54896.3	7543.78	20295.1	6856.12
			2.5611	49561.3	6529.72	25844.4	4928.91	52262.9	8375.79	44932.9	5355.41	51669	7157.4	25542.6	4928.06	54403.9	7443.48	20206.2	7032.1
			2.794	48775.2	5838.37	25539.5	4894.48	51920.2	7943.61	43766.4	5126.22	51503.6	6882.1	25537.3	5057.18	54623	7285.23	19915.2	6919.42
			3.0268	48363.8	5098.95	25245.4	4620.52	51360.2	7126.45	43889.8	5990.88	51987	6754.05	26026.6	5150.54	55150.2	7176.07	19978.7	6280.17
			3.2596	48374.6	6020.07	25108.5	4368.49	51626.1	7037.26	43984.8	5576.48	53429	6880.57	26775	5271.75	55703.8	7781.32	20390.1	5933.89
			3.4925	47440.5	7515.87	25550.6	4336.52	52555.5	7446.93	45256.7	6219.55	53506.6	7372.25	26905.5	5366.45	55168	8349.91	20855.1	6420.89
			3.7253	40981.9	8355.53	25862.6	4641.81	52807.4	8179.84	45510.3	7511.93	46878.5	8871.87	24062.7	5556.31	48916.6	9919.17	19790.6	7270.11
			3.9581	27009.4	7007.07	24286.6	4582.73	49883.4	9442.85	41474.5	8400.93	32289.1	9572.34	17087.1	5187.83	35136.9	10892.5	16931	7579.68
			4.191	15027.9	4905.29	18772.3	6449.85	38781.7	12702.5	30151.8	9376.19	18394.9	6829.6	10665	3449	20482.1	7860.49	12793.8	6660.27
			4.4238	9560.37	2871.78	11450.9	4579.93	24239.9	11416.1	17321.5	6456.28	10835.9	3409.25	7415.68	1850.34	12306.7	4684.83	9133.66	4012.47
			4.6566	7071.48	1436.04	7409.72	2100.43	14989.7	7607.39	10648.1	4182.51	7627.46	1747.51	5974.16	1086.48	8309.52	2065.6	6724.48	1880.91
			4.8894	5964.01	979.207	5896.2	938.929	10283.1	4740.61	7745.15	3241.53	6274.35	1152.37	5272.9	771.516	6629.39	1141.9	5614.17	1130.47
			5.1223	5423.99	781.349	5307.64	668.029	7778.86	2950.61	6440.7	3056.76	5591.61	903.807	4886.48	724.465	5823.52	1092.76	4977.04	837.599
			5.3551	5046	618.237	5011.68	556.529	6503.76	2078.67	5969.09	3354.96	5159.52	801.39	4636.97	694.356	5423.92	1123	4719.99	629.504
			5.5879	4712.65	493.817	4698.11	358.247	5971.89	1866.5	5603.57	3526.75	4790.69	595.474	4428.08	636.447	5033.13	1138.94	4489.7	622.863
			5.8208	4461.23	381.587	4499.48	288.161	5555.91	1629.56	5338.08	3625.24	4551.02	501.713	4281.29	583.543	4770.09	983.83	4335.41	499.186
			6.0536			4348.11	265.403	5258.39	1528.8	5144.61	3537.32
			6.2864			4238.9	258.576	5021.85	1502.43	4898.88	3213.76
			6.5192			4126.98	216.45	4884.98	1529.43	4611.78	2375.07
				WT	WT	WT	WT	αβΔ23	αβΔ23	αβΔ23	αβΔ23	αW271Rβ	αW271Rβ	αW271Rβ	αW271Rβ	αY277Vβ	αY277Vβ	αY277Vβ	αY277Vβ
				no quenching	no quenching	quenching	quenching	no quenching	no quenching	quenching	quenching	no quenching	no quenching	quenching	quenching	no quenching	no quenching	quenching	quenching
				mean	sd	mean	sd	mean	sd	mean	sd	mean	sd	mean	sd	mean	sd	mean	sd
			distance [um]	normailzed	normailzed	normailzed	normailzed	normailzed	normailzed	normailzed	normailzed	normailzed	normailzed	normailzed	normailzed	normailzed	normailzed	normailzed	normailzed
			0	0.01681	0.00478	0.00727	0.00184	0.01439	0.00506	0.00141	0.00134	0.00678	0	0.00235	0	0.01126	0	0	0.000142631
			0.2328	0.02246	0.0063	0.00957	0.00261	0.02125	0.0077	0.00399	0.0044	0.01161	0.00252	0.00588	0.000880907	0.01761	0.0036	0.000251909	0.00235
			0.4657	0.03191	0.00921	0.01314	0.00423	0.02977	0.00967	0.00701	0.00763	0.01743	0.0058	0.01282	0.00493	0.02476	0.00569	0.000920195	0.0043
			0.6985	0.04874	0.01798	0.0169	0.00731	0.04404	0.01734	0.01309	0.01352	0.0248	0.00858	0.0182	0.00875	0.03914	0.01184	0.00324	0.00604
			0.9313	0.08617	0.03383	0.02055	0.00898	0.0792	0.04153	0.02639	0.02447	0.0386	0.01413	0.02647	0.01784	0.07455	0.03099	0.01257	0.01017
			1.1642	0.17663	0.06717	0.02741	0.01165	0.16678	0.08343	0.06371	0.04077	0.06625	0.0364	0.05049	0.03304	0.16273	0.06663	0.03853	0.02453
			1.397	0.382	0.12429	0.05013	0.02074	0.36529	0.1322	0.15412	0.06562	0.12669	0.06103	0.12143	0.0628	0.34774	0.13122	0.08858	0.05691
			1.6298	0.69671	0.16577	0.115	0.06171	0.67832	0.14207	0.30067	0.07894	0.27896	0.11516	0.2718	0.09989	0.63232	0.1735	0.15351	0.07059
			1.8626	0.9413	0.15583	0.25241	0.11639	0.93356	0.12693	0.41987	0.08437	0.56684	0.17181	0.537	0.12986	0.90192	0.13603	0.22999	0.09103
			2.0955	1	0.144	0.39443	0.12711	1	0.13525	0.44971	0.08928	0.86582	0.15652	0.77456	0.10949	0.99447	0.11413	0.2909	0.10666
			2.3283	0.98744	0.13472	0.45684	0.09972	0.98519	0.13118	0.44337	0.08624	0.97672	0.14422	0.84853	0.10001	0.98415	0.12217	0.31386	0.11515
			2.5611	0.97199	0.1218	0.4647	0.09305	0.97409	0.12697	0.43711	0.08301	0.99386	0.14712	0.84101	0.09484	0.97448	0.12034	0.31214	0.11834
			2.794	0.95505	0.1081	0.45818	0.09237	0.97067	0.12172	0.437	0.08547	0.98667	0.13878	0.81668	0.09044	0.97878	0.11746	0.3065	0.1163
			3.0268	0.94618	0.09345	0.45189	0.08696	0.98066	0.11927	0.44706	0.08726	0.97493	0.123	0.81925	0.10703	0.98913	0.11547	0.30773	0.10472
			3.2596	0.94641	0.1117	0.44896	0.08198	1.01047	0.12169	0.46244	0.08957	0.9805	0.12128	0.82124	0.09908	1	0.1265	0.3157	0.09845
			3.4925	0.92628	0.14133	0.45842	0.08135	1.01208	0.13107	0.46512	0.09138	1	0.12919	0.84776	0.11141	0.98948	0.13686	0.32471	0.10727
			3.7253	0.78709	0.15796	0.46509	0.08738	0.87505	0.15967	0.40668	0.09501	1.00528	0.14334	0.85305	0.1362	0.86674	0.16547	0.30408	0.12265
			3.9581	0.48596	0.13125	0.43137	0.08621	0.57344	0.17304	0.26327	0.08797	0.94395	0.16772	0.76887	0.15324	0.5962	0.18321	0.24867	0.12826
			4.191	0.22773	0.08961	0.31338	0.12308	0.2862	0.12071	0.13124	0.05475	0.71106	0.23065	0.53271	0.17195	0.30848	0.12794	0.1685	0.1116
			4.4238	0.1099	0.04933	0.15672	0.08616	0.12993	0.05547	0.06444	0.0242	0.40601	0.20582	0.2651	0.11595	0.14797	0.07006	0.09758	0.06364
			4.6566	0.05626	0.02089	0.07024	0.0372	0.0636	0.02377	0.0348	0.00961	0.21197	0.13229	0.12591	0.07235	0.06949	0.02232	0.05089	0.02503
			4.8894	0.03239	0.01184	0.03786	0.01427	0.03563	0.01241	0.02039	0.00359	0.11324	0.07695	0.06536	0.0543	0.0365	0.00548	0.02938	0.01144
			5.1223	0.02075	0.00792	0.02526	0.00892	0.02151	0.00767	0.01244	0.00269	0.06071	0.04239	0.03815	0.05076	0.02068	0.00458	0.01703	0.00613
			5.3551	0.0126	0.00469	0.01893	0.00672	0.01258	0.00572	0.00731	0.00212	0.03396	0.02556	0.02831	0.05648	0.01284	0.00513	0.01205	0.00236
			5.5879	0.00542	0.00222	0.01222	0.0028	0.00495	0.00179	0.00302	0.00101	0.0228	0.02146	0.02069	0.05977	0.00516	0.00543	0.00759	0.00224
			5.8208	0	0	0.00797	0.00142	0	0	0	0	0.01407	0.01689	0.01515	0.06166	0	0.0026	0.0046	0
			6.0536			0.00473	0.000966599					0.00783	0.01494	0.01111	0.05997
			6.2864			0.00239	0.000831811					0.00287	0.01443	0.00599	0.05377
			6.5192			0	0					0	0.01495	0	0.03769

## Sheet: Figure 6D
	Figure 6D
				left graph			CapZb KO#10	CapZb KO#10	CapZb KO#10	CapZb KO#10	CapZb KO#10	CapZb KO#10	CapZb KO#10	CapZb KO#10	CapZb KO#10			right graph			CapZa1/2 CRISPR#1	CapZa1/2 CRISPR#1	CapZa1/2 CRISPR#1	CapZa1/2 CRISPR#1	CapZa1/2 CRISPR#1	CapZa1/2 CRISPR#1	CapZa1/2 CRISPR#1	CapZa1/2 CRISPR#1	CapZa1/2 CRISPR#1	CapZa1/2 CRISPR#1	CapZa1/2 CRISPR#1	CapZa1/2 CRISPR#1
										plus EGFP CapZb2	plus EGFP CapZb2	plus EGFP CapZb2	plus EGFP CapZb2	plus EGFP CapZb2	plus EGFP CapZb2									plus EGFP CapZa1	plus EGFP CapZa1	plus EGFP CapZa1	plus EGFP CapZa1	plus EGFP CapZa1	plus EGFP CapZa1	plus EGFP CapZa1	plus EGFP CapZa1	plus EGFP CapZa1
				B16-F1	B16-F1	B16-F1	/	/	/	WT	WT	WT	αβΔ23	αβΔ23	αβΔ23			B16-F1	B16-F1	B16-F1	/	/	/	WT	WT	WT	αW271Rβ	αW271Rβ	αW271Rβ	αY277Vβ	αY277Vβ	αY277Vβ
				1	2	3	1	2	3	1	2	3	1	2	3			1	2	3	1	2	3	1	2	3	1	2	3	1	2	3
				2.06688	2.07562	1.72625	1.54609	0.09163	1.3206	1.53286	1.43192	1.80453	2.5717	2.46477	1.24223			3.1321	1.31398	2.79732	1.28985	0.15877	0.93704	2.68737	2.01029	0.59608	1.69997	1.32843	1.12078	0.62689	0.93215	0.77205
				2.7356	2.69783	1.14478	1.22947	0.37249	0.14025	1.97493	3.15495	0.84362	2.0307	1.73293	3.06543			1.42232	1.33564	1.0064	1.25187	0.4333	0.49457	0.60974	2.14635	2.16657	0.44172	1.19154	1.49036	0.83703	1.80088	0.64949
				2.09491	3.30998	4.58941	1.04045	1.23807	0.84887	2.31961	3.84894	0.9392	0.33061	0.79619	0.87128			1.84447	3.90344	1.85058	0.68461	0.26388	1.37873	0.34754	2.02366	1.85774	1.85925	1.77368	0.66849	0.46988	0.77772	1.96399
				1.11283	1.81449	4.34477	1.04793	1.12103	1.30825	2.35964	1.33507	1.55323	1.1351	0.35613	0.93912			2.58889	1.82238	1.33009	0.27495	1.37822	0.41976	2.76491	0.49733	0.72079	1.67386	1.16945	0.91399	0.82273	2.2556	1.57076
				1.50497	4.20038	2.8942	1.28966	2.00863	0.63027	2.38563	2.38773	3.30234	0.45462	1.88123	1.39304			1.38136	4.60944	2.34132	0.69354	0.84425	0.66005	1.90724	1.2765	0.49268	0.49298	0.55987	1.66727	1.81202	1.4417	0.11828
				5.86921	2.18959	2.44167	1.0069	1.2191	3.11852	1.68131	1.58543	2.33663	1.16094	1.13221	0.31604			1.91119	1.24801	1.90358	0.76537	1.34886	1.10962	1.25098	2.62503	1.06194	0.27467	1.54192	0.9796	1.77232	1.75437	1.15981
				1.93715	4.54455	3.75098	1.10357	0.85346	0.87613	2.13301	1.10702	2.3704	1.68246	2.84798	0.7843			1.67049	2.48029	1.15916	0.45994	1.10851	0.76012	0.74732	0.90296	0.68897	1.47127	0.79402	1.22008	0.97491	0.66055	1.45873
				1.28773	1.98732	2.4387	0.63327	0.64507	0.87279	3.2429	0.54907	1.83969	1.83388	1.50105	0.35112			1.08136	2.61313	4.59051	0.85371	1.24663	0.96408	1.5741	2.40906	1.16237	0.57783	1.02417	1.04101	1.26652	1.99862	1.69719
				1.92044	1.40004	4.3706	0.63242	0.38433	1.41456	1.29463	2.19501	1.88695	1.5689	0.24371	1.30364			2.70816	1.16748	2.17623	0.93808	2.44375	0.61114	2.24471	2.28853	1.52836	0.76541	0.99522	1.51235	2.50264	1.47464	1.23777
				2.09039	2.2163	1.45374	2.05991	1.22284	0.79522	2.72472	2.20804		2.67539	0.52597	0.91643			2.07469	3.99215	2.16652	0.25065	0.91322	0.68924	0.84608	--	2.20075	1.23588	2.18284	1.16017	2.06666	0.57001	1.56875
				1.65064	2.72467	2.57644	1.06195	1.34105	0.38579	1.80899	1.71012		0.4014	1.13349	1.8794			1.69718	2.7963	2.68513	1.06393	0.94806	0.29411	0.91301	--	1.50595	2.01903	--	2.39999		0.69208	1.52366
				1.61558	3.80509			0.50275	0.62088		1.55446		0.30849	2.6148				2.81364	4.35264	4.83749	0.92298	0.51196	0.49539	0.458	--	2.04024	--	--	1.91063			1.55317
				1.78062	1.86557			0.68335	1.35082									1.02838	--	2.6263	0.29723	0.37537	0.77794	3.23942								0.78908
					1.89634			1.05841										2.41649	--	1.74812		0.8417	0.98									2.56594
																				1.57576		0.50164	0.88838									1.33432
																				5.09695		0.62834	1.4605
																				2.49863
					left graph	CapZb KO#10	CapZb KO#10	CapZb KO#10											right graph	CapZa1/2 CRISPR#1	CapZa1/2 CRISPR#1	CapZa1/2 CRISPR#1	CapZa1/2 CRISPR#1
							plus EGFP CapZb2	plus EGFP CapZb2													plus EGFP CapZa1	plus EGFP CapZa1	plus EGFP CapZa1
				mean values	B16-F1	/	WT	αβΔ23										mean values	B16-F1	/	WT	αW271Rβ	αY277Vβ
				1	2.12823	1.15015	2.13257	1.34618										1	1.98362	0.74975	1.50696	1.37443	1.31516
				2	2.62341	0.91016	1.92231	1.43587										2	2.63624	0.87165	1.79775	1.25611	1.3053
				3	2.88469	1.05254	1.87518	1.18746										3	2.49354	0.80754	1.3352	1.34039	1.33087
				total mean	2.54544	1.03761	1.97669	1.32317										total mean	2.37113	0.80965	1.54663	1.24465	1.31711
				sd	0.38421	0.12069	0.13704	0.1258										sd	0.3431	0.06098	0.23381	0.10196	0.01289

## Sheet: Supplementary Figure 4
	Supplementary Figure 4
					αW271Rβ	αW271Rβ	αW271Rβ	αW271Rβ	αW271Rβ	αW271Rβ	αW271Rβ	αW271Rβ	WT	WT	WT	WT	WT	WT	WT	WT	αβΔ23	αβΔ23	αβΔ23	αβΔ23	αβΔ23	αβΔ23	αβΔ23	αβΔ23	αY277Vβ	αY277Vβ	αY277Vβ	αY277Vβ	αY277Vβ	αY277Vβ	αY277Vβ	αY277Vβ
				CP (nM)	1	1	2	2	4	4	6	6	1	1	2	2	4	4	6	6	1	1	2	2	4	4	6	6	1	1	2	2	4	4	6	6
					time (s)	fraction capped	time (s)	fraction capped	time (s)	fraction capped	time (s)	fraction capped	time (s)	fraction capped	time (s)	fraction capped	time (s)	fraction capped	time (s)	fraction capped	time (s)	fraction capped	time (s)	fraction capped	time (s)	fraction capped	time (s)	fraction capped	time (s)	fraction capped	time (s)	fraction capped	time (s)	fraction capped	time (s)	fraction capped
					21	0.01818	9.22	0.01176	6	0.00826	8	0.01923	17.507	0.00562	6.255	0.0045	4.501	0.01282	3.171	0.01087	11	0.01266	10.5	0.02083	8.673	0.01266	2.672	0.01235	5.099	0.00526	3.018	0.00388	5.667	0.01111	3.018	0.01493
					33.015	0.03636	10.05	0.02353	9	0.01653	10	0.03846	20.756	0.01124	11	0.00901	5.011	0.02564	4.667	0.02174	17.029	0.02532	16.697	0.04167	13.671	0.02532	4	0.02469	6	0.01053	3.5	0.00775	6.037	0.02222	3.018	0.02985
					42	0.05455	11	0.03529	11	0.02479	11.045	0.05769	28.004	0.01685	12.338	0.01351	7.5	0.03846	5	0.03261	19.026	0.03797	18.333	0.0625	14.667	0.03797	7.04	0.03704	6.325	0.01579	4.836	0.01163	7.008	0.03333	4.507	0.04478
					42	0.07273	12.042	0.04706	11	0.03306	11.18	0.07692	34.5	0.02247	12.338	0.01802	7.75	0.05128	5.333	0.04348	28.018	0.05063	19.506	0.08333	16.337	0.05063	8.667	0.04938	7	0.02105	5.099	0.0155	7.732	0.04444	4.833	0.0597
					42.107	0.09091	12.042	0.05882	11	0.04132	14	0.09615	37.751	0.02809	13.086	0.02252	8.028	0.0641	5.333	0.05435	29.017	0.06329	20	0.10417	19.003	0.06329	9.25	0.06173	8	0.02632	5.706	0.01938	8.333	0.05556	5.333	0.07463
					43.046	0.10909	13	0.07059	11.18	0.04959	18	0.11538	40.503	0.03371	14	0.02703	8.254	0.07692	5.336	0.06522	32.062	0.07595	20.003	0.125	19.252	0.07595	10.006	0.07407	8	0.03158	6	0.02326	8.504	0.06667	5.344	0.08955
					43.105	0.12727	13	0.08235	14.036	0.05785	18.111	0.13462	42.012	0.03933	14.016	0.03153	8.34	0.08974	5.344	0.07609	43	0.08861	20.25	0.14583	20.252	0.08861	11	0.08642	9	0.03684	6.083	0.02713	9	0.07778	6.505	0.10448
					45.011	0.14545	14.036	0.09412	14.036	0.06612	22.091	0.15385	46.005	0.04494	15	0.03604	10.05	0.10256	5.75	0.08696	44.011	0.10127	22.006	0.16667	20.667	0.10127	13.671	0.09877	9	0.04211	6.342	0.03101	9.341	0.08889	6.7	0.1194
					50	0.16364	18.111	0.10588	16.125	0.07438	22.091	0.17308	47.335	0.05056	15.033	0.04054	11	0.11538	6.021	0.09783	45.1	0.11392	24.546	0.1875	21	0.11392	14.002	0.11111	11	0.04737	6.675	0.03488	9.545	0.1	7.649	0.13433
					51	0.18182	19	0.11765	17	0.08264	24.083	0.19231	49.041	0.05618	15.268	0.04505	11.503	0.12821	6.353	0.1087	48	0.12658	26.005	0.20833	21.756	0.12658	15.337	0.12346	11	0.05263	7	0.03876	10	0.11111	8	0.14925
					51.01	0.2	19.105	0.12941	17.029	0.09091	25	0.21154	49.51	0.0618	15.337	0.04955	11.524	0.14103	6.675	0.11957	50.01	0.13924	29.538	0.22917	22.001	0.13924	16.002	0.1358	12.042	0.05789	7.008	0.04264	10.112	0.12222	8	0.16418
					54	0.21818	20	0.14118	18.111	0.09917	26	0.23077	52.333	0.06742	16.031	0.05405	12.003	0.15385	7	0.13043	55	0.1519	30.754	0.25	22.506	0.1519	18.67	0.14815	12.042	0.06316	7.071	0.04651	10.512	0.13333	8.062	0.1791
					56.009	0.23636	20.025	0.15294	19	0.10744	26.019	0.25	53.502	0.07303	16.68	0.05856	12.005	0.16667	7.267	0.1413	59.008	0.16456	36.339	0.27083	22.755	0.16456	19.667	0.16049	14	0.06842	7.5	0.05039	11.333	0.14444	8.692	0.19403
					59.034	0.25455	21.095	0.16471	19.026	0.1157	26.306	0.26923	53.751	0.07865	17.013	0.06306	12.005	0.17949	7.319	0.15217	64.031	0.17722	42.012	0.29167	23.75	0.17722	20.502	0.17284	15	0.07368	7.5	0.05426	11.511	0.15556	9.006	0.20896
					61.008	0.27273	22	0.17647	19.026	0.12397	27	0.28846	55.009	0.08427	17.564	0.06757	12.042	0.19231	7.75	0.16304	65.069	0.18987	48.333	0.3125	24.667	0.18987	21.003	0.18519	18.028	0.07895	7.517	0.05814	11.597	0.16667	9.025	0.22388
					67.03	0.29091	22.091	0.18824	19.026	0.13223	27.019	0.30769	56	0.08989	19.514	0.07207	12.338	0.20513	8	0.17391	69.007	0.20253	49.253	0.33333	25.002	0.20253	21.333	0.19753	19	0.08421	8.498	0.06202	12.5	0.17778	9.055	0.23881
					67.067	0.30909	24.021	0.2	20	0.1405	28.071	0.32692	57.001	0.09551	19.692	0.07658	12.374	0.21795	8.25	0.18478	79	0.21519	55.009	0.35417	26.501	0.21519	21.333	0.20988	19	0.08947	8.5	0.06589	12.737	0.18889	9.5	0.25373
					68.029	0.32727	26	0.21176	21	0.14876	30.067	0.34615	58.061	0.10112	20.002	0.08108	13.004	0.23077	8.75	0.19565	79.006	0.22785	60.67	0.375	28.008	0.22785	21.336	0.22222	19.026	0.09474	9.014	0.06977	13.01	0.2	10.05	0.26866
					71.007	0.34545	26.019	0.22353	21.095	0.15702	30.067	0.36538	60.001	0.10674	20.344	0.08559	13.038	0.24359	8.754	0.20652	83	0.24051	62.334	0.39583	29	0.24051	22.5	0.23457	19.026	0.1	9.025	0.07364	13.333	0.21111	10.355	0.28358
					75.06	0.36364	26.019	0.23529	22	0.16529	31.016	0.38462	61.033	0.11236	21	0.09009	13.502	0.25641	9	0.21739	88.006	0.25316	63.337	0.41667	29.251	0.25316	23.002	0.24691	20	0.10526	9.055	0.07752	13.337	0.22222	10.355	0.29851
					77.058	0.38182	28	0.24706	25	0.17355	35.128	0.40385	63.032	0.11798	21.006	0.09459	13.75	0.26923	9.014	0.22826	88.091	0.26582	68.502	0.4375	29.684	0.26582	24	0.25926	20.1	0.11053	9.339	0.0814	13.35	0.23333	10.5	0.31343
					78.006	0.4	30.067	0.25882	26	0.18182	37.054	0.42308	64.008	0.1236	21.523	0.0991	13.849	0.28205	9.031	0.23913	89	0.27848	69.029	0.45833	29.751	0.27848	27.333	0.2716	23	0.11579	9.5	0.08527	13.509	0.24444	11.294	0.32836
					80	0.41818	32	0.27059	26.306	0.19008	39	0.44231	64.014	0.12921	21.593	0.1036	14.333	0.29487	9.382	0.25	90.022	0.29114	73.334	0.47917	30.03	0.29114	27.335	0.28395	23.022	0.12105	9.513	0.08915	14	0.25556	11.353	0.34328
					84.024	0.43636	32	0.28235	27	0.19835	39.013	0.46154	66.03	0.13483	21.708	0.10811	15.075	0.30769	9.503	0.26087	91.005	0.3038	82.014	0.5	32	0.3038	27.341	0.2963	24.187	0.12632	10	0.09302	15.5	0.26667	11.511	0.35821
					84.054	0.45455	32.016	0.29412	27	0.20661	40	0.48077	68.007	0.14045	22	0.11261	15.348	0.32051	9.69	0.27174	96.083	0.31646	83.669	0.52083	32.668	0.31646	27.667	0.30864	24.187	0.13158	10.5	0.0969	16.07	0.27778	11.686	0.37313
					85.006	0.47273	33	0.30588	27	0.21488	40.05	0.5	69.007	0.14607	22.55	0.11712	16.003	0.33333	10	0.28261	98.02	0.32911	85	0.54167	32.75	0.32911	28.288	0.32099	25	0.13684	10.512	0.10078	17.007	0.28889	12.54	0.38806
					89.006	0.49091	33	0.31765	27	0.22314	42.012	0.51923	71.002	0.15169	23.005	0.12162	16.003	0.34615	10.253	0.29348	99.02	0.34177	87.536	0.5625	35.751	0.34177	28.667	0.33333	25	0.14211	11	0.10465	17.337	0.3	13	0.40299
					89.022	0.50909	38.013	0.32941	27.074	0.2314	42.107	0.53846	73.002	0.1573	23.049	0.12613	16.003	0.35897	10.333	0.30435	100.08	0.35443	91.501	0.58333	38.03	0.35443	30.333	0.34568	26	0.14737	11.02	0.10853	17.529	0.31111	13.017	0.41791
					90.05	0.52727	38.053	0.34118	28	0.23967	43.046	0.55769	73.027	0.16292	23.336	0.13063	17.252	0.37179	10.339	0.31522	102.005	0.36709	91.512	0.60417	38.335	0.36709	30.341	0.35802	27.019	0.15263	11.5	0.1124	17.717	0.32222	13.333	0.43284
					92.022	0.54545	44.011	0.35294	28.16	0.24793	43.046	0.57692	74	0.16854	23.371	0.13514	17.337	0.38462	10.382	0.32609	105.019	0.37975	92.512	0.625	38.339	0.37975	30.674	0.37037	27.074	0.15789	11.671	0.11628	18	0.33333	13.437	0.44776
					103.078	0.56364	45.177	0.36471	29	0.2562	44	0.59615	74.007	0.17416	25	0.13964	17.766	0.39744	11.02	0.33696	108.005	0.39241	93	0.64583	38.667	0.39241	31	0.38272	30	0.16316	12	0.12016	18.111	0.34444	13.683	0.46269
					106.005	0.58182	46.011	0.37647	29.017	0.26446	44.011	0.61538	76	0.17978	25.669	0.14414	18.333	0.41026	11.02	0.34783	110	0.40506	103.019	0.66667	40.333	0.40506	31.335	0.39506	30	0.16842	12	0.12403	19	0.35556	14.337	0.47761
					114.018	0.6	46.011	0.38824	29.155	0.27273	45.011	0.63462	78.102	0.18539	25.75	0.14865	18.507	0.42308	11.524	0.3587	113.004	0.41772	116.017	0.6875	41.512	0.41772	31.75	0.40741	30.017	0.17368	12	0.12791	19.003	0.36667	14.337	0.49254
					117	0.61818	47	0.4	30.017	0.28099	46.043	0.65385	78.333	0.19101	26.542	0.15315	19.026	0.4359	12.023	0.36957	121	0.43038	123.516	0.70833	42.335	0.43038	33.251	0.41975	31.016	0.17895	12.01	0.13178	19.007	0.37778	15.5	0.50746
					122.004	0.63636	48	0.41176	30.017	0.28926	52	0.67308	81.006	0.19663	27	0.15766	21.344	0.44872	12.023	0.38043	125.004	0.44304	131.349	0.72917	43.003	0.44304	33.34	0.4321	32.016	0.18421	12.01	0.13566	19.506	0.38889	17.052	0.52239
					127.016	0.65455	48.01	0.42353	30.067	0.29752	52	0.69231	81.006	0.20225	27.613	0.16216	23.676	0.46154	12.253	0.3913	125.324	0.4557	132.015	0.75	43.012	0.4557	33.515	0.44444	32.016	0.18947	12.01	0.13953	20.506	0.4	17.252	0.53731
					130.004	0.67273	48.042	0.43529	31	0.30579	54.009	0.71154	81.502	0.20787	28	0.16667	23.676	0.47436	12.504	0.40217	126.004	0.46835	134.333	0.77083	44.003	0.46835	34.015	0.45679	33.015	0.19474	12.019	0.14341	20.524	0.41111	17.337	0.55224
					134.015	0.69091	50.01	0.44706	31	0.31405	54.083	0.73077	87	0.21348	28.002	0.17117	25.52	0.48718	12.752	0.41304	127	0.48101	135.333	0.79167	45.001	0.48101	34.758	0.46914	34	0.2	12.042	0.14729	20.524	0.42222	17.717	0.56716
					134.015	0.70909	50.04	0.45882	31.016	0.32231	58	0.75	87.006	0.2191	28.5	0.17568	26.519	0.5	12.752	0.42391	131.137	0.49367	143.014	0.8125	48.523	0.49367	35.667	0.48148	34.015	0.20526	12.093	0.15116	20.669	0.43333	19.416	0.58209
					137.058	0.72727	52	0.47059	32	0.33058	59.034	0.76923	87.506	0.22472	30	0.18018	27	0.51282	13.752	0.43478	132.004	0.50633	158.013	0.83333	50.5	0.50633	35.692	0.49383	36.056	0.21053	12.093	0.15504	21.375	0.44444	19.667	0.59701
					142	0.74545	52.086	0.48235	32.016	0.33884	64.07	0.78846	88.501	0.23034	30.017	0.18468	27.002	0.52564	14.67	0.44565	140.004	0.51899	160.012	0.85417	52.01	0.51899	36.514	0.50617	37.014	0.21579	12.405	0.15891	21.523	0.45556	19.678	0.61194
					150	0.76364	58.009	0.49412	32.062	0.34711	67.03	0.80769	89.006	0.23596	30.75	0.18919	27.255	0.53846	15.019	0.45652	140.057	0.53165	182	0.875	52.502	0.53165	38.75	0.51852	38	0.22105	12.5	0.16279	21.645	0.46667	22.01	0.62687
					164.003	0.78182	61	0.50588	33	0.35537	71.063	0.82692	90.006	0.24157	32.335	0.19369	27.667	0.55128	15.333	0.46739	143.031	0.5443	188	0.89583	53.337	0.5443	39.339	0.53086	38	0.22632	12.51	0.16667	22.755	0.47778	22.272	0.64179
					179.025	0.8	62.032	0.51765	34	0.36364	74.007	0.84615	91.005	0.24719	32.668	0.1982	28.071	0.5641	16.031	0.47826	146	0.55696	200.01	0.91667	53.35	0.55696	39.503	0.54321	38.053	0.23158	12.737	0.17054	24.546	0.48889	22.5	0.65672
					180.003	0.81818	62.032	0.52941	34	0.3719	77.026	0.86538	92.005	0.25281	33.004	0.2027	33.015	0.57692	16.25	0.48913	149.084	0.56962	206.004	0.9375	54.671	0.56962	40.512	0.55556	39.013	0.23684	13.004	0.17442	25.255	0.5	22.522	0.67164
					185.011	0.83636	64.125	0.54118	34.015	0.38017	85	0.88462	92.005	0.25843	33.682	0.20721	33.515	0.58974	17.679	0.5	150.03	0.58228	230.009	0.95833	55.009	0.58228	41.512	0.5679	39.051	0.24211	13.038	0.17829	25.622	0.51111	22.689	0.68657
					190.003	0.85455	65.031	0.55294	35.128	0.38843	85.006	0.90385	92.022	0.26404	34.504	0.21171	35.532	0.60256	19	0.51087	151.003	0.59494	247.032	0.97917	55.692	0.59494	42.672	0.58025	40.05	0.24737	13.35	0.18217	26	0.52222	25.412	0.70149
					191.094	0.87273	68.118	0.56471	36	0.39669	89.09	0.92308	95	0.26966	34.504	0.21622	35.681	0.61538	19.007	0.52174	151.053	0.60759	250	1	57.002	0.60759	43.338	0.59259	41.012	0.25263	13.4	0.18605	26.505	0.53333	29.669	0.71642
					199.01	0.89091	70.064	0.57647	37.054	0.40496	89.14	0.94231	95.005	0.27528	35.014	0.22072	38.001	0.62821	19.336	0.53261	155.003	0.62025			57.337	0.62025	43.546	0.60494	42.012	0.25789	13.509	0.18992	26.575	0.54444	31.016	0.73134
					200.002	0.90909	73.007	0.58824	38.013	0.41322	92.005	0.96154	95.005	0.2809	35.014	0.22523	38.335	0.64103	21.501	0.54348	155.052	0.63291			60.356	0.63291	46.503	0.61728	43	0.26316	13.537	0.1938	27	0.55556	31.349	0.74627
					203.022	0.92727	73.062	0.6	38.21	0.42149	112.04	0.98077	96.003	0.28652	35.014	0.22973	40.549	0.65385	21.677	0.55435	156.029	0.64557			62.337	0.64557	49.001	0.62963	43.012	0.26842	14	0.19767	27.019	0.56667	32.504	0.76119
					214.002	0.94545	74.007	0.61176	39.051	0.42975	140	1	98.005	0.29213	35.025	0.23423	42.001	0.66667	22.006	0.56522	161.012	0.65823			68.007	0.65823	49.333	0.64198	43.186	0.27368	14	0.20155	27.366	0.57778	33.504	0.77612
					223.002	0.96364	77.006	0.62353	39.115	0.43802			99.005	0.29775	35.347	0.23874	43.003	0.67949	22.023	0.57609	161.012	0.67089			70.333	0.67089	51.252	0.65432	44.181	0.27895	14	0.20543	28.004	0.58889	35.006	0.79104
					269.002	0.98182	78.006	0.63529	40	0.44628			99.02	0.30337	36	0.24324	43.338	0.69231	22.023	0.58696	169.003	0.68354			72.667	0.68354	52.671	0.66667	45	0.28421	14.016	0.2093	28.5	0.6	37.054	0.80597
					273.117	1	79.057	0.64706	40.05	0.45455	--	--	102.005	0.30899	36.056	0.24775	44.672	0.70513	23	0.59783	172.026	0.6962			73	0.6962	54.334	0.67901	45.011	0.28947	14.5	0.21318	28.518	0.61111	40.401	0.8209
					--	--	80.006	0.65882	40.05	0.46281	--	--	103.5	0.31461	36.503	0.25225	46.333	0.71795	23.505	0.6087	172.073	0.70886			74	0.70886	55.342	0.69136	46.043	0.29474	14.509	0.21705	28.698	0.62222	41.512	0.83582
					--	--	88.023	0.67059	41	0.47107	--	--	104	0.32022	37.53	0.25676	48.01	0.73077	25.009	0.61957	184.024	0.72152			75.502	0.72152	56.002	0.7037	47.043	0.3	15	0.22093	30.004	0.63333	44.045	0.85075
					--	--	89	0.68235	41.012	0.47934	--	--	105.005	0.32584	38.03	0.26126	49.334	0.74359	25.353	0.63043	187	0.73418			75.67	0.73418	57.009	0.71605	48	0.30526	15	0.22481	30.037	0.64444	52.004	0.86567
					--	--	93	0.69412	42	0.4876	--	--	105.005	0.33146	38.529	0.26577	54.001	0.75641	26.669	0.6413	202.089	0.74684			76.334	0.74684	60.001	0.7284	48.01	0.31053	15	0.22868	31.101	0.65556	53.502	0.8806
					--	--	94.005	0.70588	42	0.49587	--	--	107.005	0.33708	38.668	0.27027	57.079	0.76923	29.002	0.65217	205.119	0.75949			76.678	0.75949	60.008	0.74074	49	0.31579	15.366	0.23256	31.516	0.66667	62.681	0.89552
					--	--	94.048	0.71765	42.547	0.50413	--	--	107.005	0.3427	40.528	0.27477	57.535	0.78205	31	0.66304	207.002	0.77215			78.667	0.77215	60.525	0.75309	49.041	0.32105	15.508	0.23643	36.014	0.67778	65.017	0.91045
					--	--	97.005	0.72941	43.046	0.5124	--	--	107.346	0.34831	41.333	0.27928	59.502	0.79487	31.016	0.67391	208.038	0.78481			82.014	0.78481	61.337	0.76543	50.09	0.32632	16	0.24031	36.503	0.68889	67.002	0.92537
					--	--	99	0.74118	44	0.52066	--	--	109.005	0.35393	42.012	0.28378	62.002	0.80769	32.002	0.68478	208.087	0.79747			82.024	0.79747	62	0.77778	56.036	0.33158	16	0.24419	36.691	0.7	68.013	0.9403
					--	--	101.02	0.75294	44.045	0.52893	--	--	110.669	0.35955	42.526	0.28829	66.03	0.82051	32.016	0.69565	211.021	0.81013			85.673	0.81013	62.502	0.79012	57	0.33684	16	0.24806	38.69	0.71111	71.001	0.95522
					--	--	107	0.76471	44.045	0.53719	--	--	112	0.36517	43.005	0.29279	67.507	0.83333	32.333	0.70652	216.148	0.82278			88.523	0.82278	63.008	0.80247	57.079	0.34211	16	0.25194	39.029	0.72222	81.187	0.97015
					--	--	107.019	0.77647	45	0.54545	--	--	112.018	0.37079	43.5	0.2973	75.541	0.84615	32.667	0.71739	221.02	0.83544			95.333	0.83544	65.008	0.81481	57.219	0.34737	16	0.25581	39.051	0.73333	100.036	0.98507
					--	--	115.004	0.78824	45.011	0.55372	--	--	114	0.3764	43.5	0.3018	77.006	0.85897	33.333	0.72826	222.002	0.8481			97.521	0.8481	70.334	0.82716	59	0.35263	16.125	0.25969	40.05	0.74444	106.669	1
					--	--	121	0.8	45.011	0.56198	--	--	115.004	0.38202	44	0.30631	88.669	0.87179	33.335	0.73913	229.02	0.86076			98.001	0.86076	73.002	0.83951	60.008	0.35789	16.508	0.26357	40.503	0.75556	--	--
					--	--	127.004	0.81176	46.011	0.57025	--	--	115.017	0.38764	44.003	0.31081	89.513	0.88462	33.508	0.75	232.106	0.87342			100.005	0.87342	76.34	0.85185	60.075	0.36316	16.53	0.26744	43.415	0.76667	--	--
					--	--	129	0.82353	47	0.57851	--	--	116.004	0.39326	45	0.31532	101.005	0.89744	36.003	0.76087	236.019	0.88608			101.005	0.88608	81.678	0.8642	62	0.36842	16.67	0.27132	48.074	0.77778	--	--
					--	--	135.093	0.83529	47.011	0.58678	--	--	118.017	0.39888	46.001	0.31982	115.017	0.91026	36.087	0.77174	236.053	0.89873			103.013	0.89873	83.002	0.87654	62.032	0.37368	17	0.27519	54.671	0.78889	--	--
					--	--	140.014	0.84706	47.17	0.59504	--	--	119	0.40449	46.019	0.32432	130.072	0.92308	39.003	0.78261	247.291	0.91139			104.003	0.91139	85	0.88889	63.032	0.37895	17	0.27907	57	0.8	--	--
					--	--	141	0.85882	51	0.60331	--	--	119.004	0.41011	46.344	0.32883	131	0.9359	40.339	0.79348	249.05	0.92405			106.505	0.92405	89.333	0.90123	65	0.38421	17.007	0.28295	63.389	0.81111	--	--
					--	--	142.032	0.87059	51.01	0.61157	--	--	121.017	0.41573	47.043	0.33333	133.094	0.94872	41.027	0.80435	249.05	0.93671			108.005	0.93671	89.5	0.91358	65.069	0.38947	17.013	0.28682	65.548	0.82222	--	--
					--	--	145.003	0.88235	52	0.61983	--	--	124.004	0.42135	48.042	0.33784	146.031	0.96154	41.668	0.81522	250.002	0.94937			127.579	0.94937	95.343	0.92593	66.008	0.39474	17.029	0.2907	66.093	0.83333	--	--
					--	--	146.003	0.89412	52.01	0.6281	--	--	126	0.42697	48.344	0.34234	159	0.97436	42.699	0.82609	256.008	0.96203			132.034	0.96203	96.503	0.93827	68.007	0.4	17.029	0.29457	67.5	0.84444	--	--
					--	--	154	0.90588	52.01	0.63636	--	--	126.004	0.43258	49.01	0.34685	206	0.98718	49.023	0.83696	261.123	0.97468			165	0.97468	99.676	0.95062	69	0.40526	17.346	0.29845	69.413	0.85556	--	--
					--	--	164.049	0.91765	53	0.64463	--	--	126.004	0.4382	49.041	0.35135	225.002	1	50.706	0.84783	267.017	0.98734			166.012	0.98734	105.335	0.96296	69.029	0.41053	18	0.30233	70.007	0.86667	--	--
					--	--	168.027	0.92941	55	0.65289	--	--	127	0.44382	49.5	0.35586			52.01	0.8587	268.017	1			192	1	113.018	0.97531	70	0.41579	18.028	0.3062	70.679	0.87778	--	--
					--	--	170.012	0.94118	55	0.66116	--	--	127.035	0.44944	50.671	0.36036			56	0.86957	--	--					134.015	0.98765	70.029	0.42105	18.028	0.31008	78.139	0.88889	--	--
					--	--	180.011	0.95294	55.036	0.66942	--	--	128	0.45506	51.668	0.36486			56.009	0.88043	--	--					146.503	1	70.029	0.42632	18.507	0.31395	87.523	0.9	--	--
					--	--	187.003	0.96471	58.009	0.67769	--	--	130.004	0.46067	51.668	0.36937			59.001	0.8913	--	--							72.028	0.43158	19	0.31783	87.539	0.91111	--	--
					--	--	194.003	0.97647	59.008	0.68595	--	--	132	0.46629	52.338	0.37387			62.032	0.90217	--	--							72.028	0.43684	19.003	0.32171	88.006	0.92222	--	--
					--	--	198.01	0.98824	59.034	0.69421	--	--	132.004	0.47191	54.009	0.37838			65.674	0.91304	--	--							72.062	0.44211	19.105	0.32558	97.129	0.93333	--	--
					--	--	244.008	1	60.008	0.70248	--	--	134.004	0.47753	54.021	0.38288			68.667	0.92391	--	--							73.007	0.44737	19.526	0.32946	101.045	0.94444	--	--
					--	--			63.071	0.71074	--	--	134.034	0.48315	55.002	0.38739			77.502	0.93478	--	--							73.062	0.45263	20	0.33333	103.593	0.95556	--	--
					--	--			65.008	0.71901	--	--	142.004	0.48876	55.036	0.39189			78.006	0.94565	--	--							74.007	0.45789	20	0.33721	122.712	0.96667	--	--
					--	--			65.008	0.72727	--	--	142.004	0.49438	55.502	0.3964			79.601	0.95652	--	--							75	0.46316	20.1	0.34109	128.001	0.97778	--	--
					--	--			66	0.73554	--	--	142.014	0.5	56.009	0.4009			98.338	0.96739	--	--							76	0.46842	20.506	0.34496	130.775	0.98889	--	--
					--	--			68	0.7438	--	--	143.014	0.50562	56.02	0.40541			125.016	0.97826	--	--							78.006	0.47368	21	0.34884	136.033	1	--	--
					--	--			68.029	0.75207	--	--	143.501	0.51124	56.036	0.40991			161	0.98913	--	--							78.102	0.47895	21.006	0.35271	--	--	--	--
					--	--			69.029	0.76033	--	--	146.055	0.51685	56.036	0.41441			167.003	1	--	--							79.057	0.48421	21.095	0.35659	--	--	--	--
					--	--			71.007	0.7686	--	--	147	0.52247	56.502	0.41892					--	--							79.101	0.48947	21.344	0.36047	--	--	--	--
					--	--			75	0.77686	--	--	148	0.52809	57.02	0.42342					--	--							80	0.49474	21.523	0.36434	--	--	--	--
					--	--			75.007	0.78512	--	--	149	0.53371	57.381	0.42793					--	--							80.056	0.5	22.023	0.36822	--	--	--	--
					--	--			77.026	0.79339	--	--	152.03	0.53933	58.004	0.43243					--	--							82	0.50526	22.669	0.37209	--	--	--	--
					--	--			78.026	0.80165	--	--	153.029	0.54494	58.337	0.43694					--	--							83.024	0.51053	23.049	0.37597	--	--	--	--
					--	--			79.057	0.80992	--	--	155.333	0.55056	58.534	0.44144					--	--							83.054	0.51579	23.195	0.37984	--	--	--	--
					--	--			79.158	0.81818	--	--	156	0.55618	59.337	0.44595					--	--							84	0.52105	24.005	0.38372	--	--	--	--
					--	--			79.627	0.82645	--	--	157.003	0.5618	59.502	0.45045					--	--							84.054	0.52632	24.005	0.3876	--	--	--	--
					--	--			81	0.83471	--	--	160.012	0.56742	60	0.45495					--	--							85.024	0.53158	24.021	0.39147	--	--	--	--
					--	--			82.006	0.84298	--	--	162.012	0.57303	60.019	0.45946					--	--							85.024	0.53684	24.083	0.39535	--	--	--	--
					--	--			85.053	0.85124	--	--	162.028	0.57865	60.023	0.46396					--	--							86.006	0.54211	24.505	0.39922	--	--	--	--
					--	--			97	0.8595	--	--	163.028	0.58427	60.508	0.46847					--	--							86.023	0.54737	25.005	0.4031	--	--	--	--
					--	--			103.019	0.86777	--	--	165	0.58989	60.675	0.47297					--	--							88.006	0.55263	25.02	0.40698	--	--	--	--
					--	--			103.238	0.87603	--	--	165.003	0.59551	62.001	0.47748					--	--							88.051	0.55789	25.179	0.41085	--	--	--	--
					--	--			106.019	0.8843	--	--	166.003	0.60112	64.334	0.48198					--	--							88.051	0.56316	25.5	0.41473	--	--	--	--
					--	--			113.018	0.89256	--	--	166.003	0.60674	64.5	0.48649					--	--							89	0.56842	26.5	0.4186	--	--	--	--
					--	--			118.017	0.90083	--	--	167.003	0.61236	66.008	0.49099					--	--							90.022	0.57368	26.669	0.42248	--	--	--	--
					--	--			121.004	0.90909	--	--	169.012	0.61798	67.017	0.4955					--	--							90.05	0.57895	27	0.42636	--	--	--	--
					--	--			122.147	0.91736	--	--	171	0.6236	68.002	0.5					--	--							94.005	0.58421	27.505	0.43023	--	--	--	--
					--	--			126.063	0.92562	--	--	173.003	0.62921	68.5	0.5045					--	--							95	0.58947	28	0.43411	--	--	--	--
					--	--			138	0.93388	--	--	174.003	0.63483	68.502	0.50901					--	--							95.005	0.59474	28.004	0.43798	--	--	--	--
					--	--			141.014	0.94215	--	--	174.003	0.64045	70.064	0.51351					--	--							95.047	0.6	28.669	0.44186	--	--	--	--
					--	--			142	0.95041	--	--	174.011	0.64607	70.502	0.51802					--	--							96.13	0.60526	29	0.44574	--	--	--	--
					--	--			164.003	0.95868	--	--	179.501	0.65169	71.007	0.52252					--	--							102.02	0.61053	30.15	0.44961	--	--	--	--
					--	--			166.012	0.96694	--	--	180.011	0.6573	71.502	0.52703					--	--							102.044	0.61579	30.667	0.45349	--	--	--	--
					--	--			166.108	0.97521	--	--	182.003	0.66292	72.028	0.53153					--	--							104.005	0.62105	31	0.45736	--	--	--	--
					--	--			180	0.98347	--	--	183.011	0.66854	73	0.53604					--	--							105	0.62632	31.335	0.46124	--	--	--	--
					--	--			187.043	0.99174	--	--	187	0.67416	73.027	0.54054					--	--							106.118	0.63158	31.504	0.46512	--	--	--	--
					--	--			189	1	--	--	192.01	0.67978	73.67	0.54505					--	--							107	0.63684	33	0.46899	--	--	--	--
					--	--					--	--	193	0.68539	74	0.54955					--	--							107.005	0.64211	33.061	0.47287	--	--	--	--
					--	--					--	--	193.003	0.69101	74	0.55405					--	--							108.074	0.64737	33.5	0.47674	--	--	--	--
					--	--					--	--	197.003	0.69663	74	0.55856					--	--							109.041	0.65263	34.004	0.48062	--	--	--	--
					--	--					--	--	197.01	0.70225	74.001	0.56306					--	--							112.04	0.65789	34.015	0.4845	--	--	--	--
					--	--					--	--	197.501	0.70787	74.002	0.56757					--	--							113.004	0.66316	34.059	0.48837	--	--	--	--
					--	--					--	--	198	0.71348	74.027	0.57207					--	--							114.018	0.66842	34.827	0.49225	--	--	--	--
					--	--					--	--	198.501	0.7191	75.002	0.57658													114.158	0.67368	35	0.49612	--	--	--	--
					--	--					--	--	200.01	0.72472	75.5	0.58108													116.004	0.67895	35.588	0.5	--	--	--	--
					--	--					--	--	207	0.73034	76.003	0.58559													119.067	0.68421	36	0.50388	--	--	--	--
					--	--					--	--	207	0.73596	77.502	0.59009													119.151	0.68947	36.087	0.50775	--	--	--	--
					--	--					--	--	209.002	0.74157	78.006	0.59459													123.004	0.69474	36.335	0.51163	--	--	--	--
					--	--					--	--	209.01	0.74719	78.506	0.5991													124.016	0.7	37.014	0.5155	--	--	--	--
					--	--					--	--	209.01	0.75281	79	0.6036													124.036	0.70526	37.121	0.51938	--	--	--	--
					--	--					--	--	209.01	0.75843	80.006	0.60811													126.004	0.71053	38	0.52326	--	--	--	--
					--	--					--	--	212	0.76404	80.502	0.61261													127.016	0.71579	38.013	0.52713	--	--	--	--
					--	--					--	--	215.002	0.76966	80.525	0.61712													128	0.72105	39.528	0.53101	--	--	--	--
					--	--					--	--	217	0.77528	81	0.62162													131.015	0.72632	40.05	0.53488	--	--	--	--
					--	--					--	--	219	0.7809	82.669	0.62613													133	0.73158	40.512	0.53876	--	--	--	--
					--	--					--	--	223.009	0.78652	84.054	0.63063													133	0.73684	41.049	0.54264	--	--	--	--
					--	--					--	--	224.02	0.79213	85.001	0.63514													133.004	0.74211	42	0.54651	--	--	--	--
					--	--					--	--	226.002	0.79775	85.003	0.63964													133.004	0.74737	42.003	0.55039	--	--	--	--
					--	--					--	--	233.002	0.80337	85.506	0.64414													134.004	0.75263	42.345	0.55426	--	--	--	--
					--	--					--	--	233.009	0.80899	86	0.64865													134.004	0.75789	43	0.55814	--	--	--	--
					--	--					--	--	236	0.81461	86.501	0.65315													134.004	0.76316	44	0.56202	--	--	--	--
					--	--					--	--	237	0.82022	88.006	0.65766													135	0.76842	44.011	0.56589	--	--	--	--
					--	--					--	--	237	0.82584	88.513	0.66216													135.033	0.77368	45.005	0.56977	--	--	--	--
					--	--					--	--	237	0.83146	88.677	0.66667													136.015	0.77895	45.011	0.57364	--	--	--	--
					--	--					--	--	241.033	0.83708	89.013	0.67117													143.087	0.78421	46	0.57752	--	--	--	--
					--	--					--	--	242.002	0.8427	90.501	0.67568													144.003	0.78947	46.011	0.5814	--	--	--	--
					--	--					--	--	243	0.84831	90.689	0.68018													145.031	0.79474	46.133	0.58527	--	--	--	--
					--	--			--	--	--	--	245.002	0.85393	91.012	0.68468													155.003	0.8	47	0.58915	--	--	--	--
					--	--			--	--	--	--	247.002	0.85955	92.005	0.68919													156.003	0.80526	47.524	0.59302	--	--	--	--
					--	--	--	--	--	--	--	--	248	0.86517	93.501	0.69369													158.028	0.81053	48.352	0.5969	--	--	--	--
					--	--	--	--	--	--	--	--	248.002	0.87079	96.005	0.6982													160.028	0.81579	48.523	0.60078	--	--	--	--
					--	--	--	--	--	--	--	--	252	0.8764	100	0.7027													162.003	0.82105	48.668	0.60465	--	--	--	--
					--	--	--	--	--	--	--	--	253.008	0.88202	102	0.70721													162.003	0.82632	49.01	0.60853	--	--	--	--
					--	--	--	--	--	--	--	--	253.018	0.88764	102.53	0.71171													166.048	0.83158	49.041	0.6124	--	--	--	--
					--	--	--	--	--	--	--	--	256.002	0.89326	105.005	0.71622													167	0.83684	52.01	0.61628	--	--	--	--
					--	--	--	--	--	--	--	--	258.008	0.89888	106	0.72072													169.012	0.84211	52.502	0.62016	--	--	--	--
					--	--	--	--	--	--	--	--	259.008	0.90449	106.5	0.72523													169.145	0.84737	53.002	0.62403	--	--	--	--
					--	--	--	--	--	--	--	--	260.008	0.91011	108.002	0.72973													172.047	0.85263	53.009	0.62791	--	--	--	--
					--	--	--	--	--	--	--	--	261.002	0.91573	108.074	0.73423													176	0.85789	53.371	0.63178	--	--	--	--
					--	--	--	--	--	--	--	--	263	0.92135	109.01	0.73874													176.026	0.86316	53.5	0.63566	--	--	--	--
					--	--	--	--	--	--	--	--	266.002	0.92697	112.004	0.74324													180.011	0.86842	54	0.63953	--	--	--	--
					--	--	--	--	--	--	--	--	269	0.93258	112.018	0.74775													181.025	0.87368	54.021	0.64341	--	--	--	--
					--	--	--	--	--	--	--	--	269.002	0.9382	113.004	0.75225													182.044	0.87895	55	0.64729	--	--	--	--
					--	--	--	--	--	--	--	--	270	0.94382	114.51	0.75676													184.068	0.88421	55.082	0.65116	--	--	--	--
					--	--	--	--	--	--	--	--	271	0.94944	117	0.76126													185.003	0.88947	55.502	0.65504	--	--	--	--
					--	--	--	--	--	--	--	--	271.002	0.95506	119.004	0.76577													191.128	0.89474	55.556	0.65891	--	--	--	--
					--	--	--	--	--	--	--	--	274	0.96067	119.017	0.77027													194.01	0.9	56.333	0.66279	--	--	--	--
					--	--	--	--	--	--	--	--	274.003	0.96629	120.037	0.77477													196.064	0.90526	58	0.66667	--	--	--	--
					--	--	--	--	--	--	--	--	276.002	0.97191	120.696	0.77928													197.023	0.91053	58.034	0.67054	--	--	--	--
					--	--	--	--	--	--	--	--	277.002	0.97753	121.004	0.78378													198.003	0.91579	59	0.67442	--	--	--	--
					--	--	--	--	--	--	--	--	277.002	0.98315	123.001	0.78829													201	0.92105	59.008	0.67829	--	--	--	--
					--	--	--	--	--	--	--	--	285.002	0.98876	123.016	0.79279													202.002	0.92632	59.034	0.68217	--	--	--	--
					--	--	--	--	--	--	--	--	286.007	0.99438	123.333	0.7973													212.021	0.93158	59.502	0.68605	--	--	--	--
					--	--	--	--	--	--	--	--	298.002	1	123.5	0.8018													214.002	0.93684	59.508	0.68992	--	--	--	--
					--	--	--	--	--	--	--	--			124.016	0.80631													216.037	0.94211	59.519	0.6938	--	--	--	--
					--	--	--	--	--	--	--	--			126.004	0.81081													217	0.94737	60.033	0.69767	--	--	--	--
					--	--	--	--	--	--	--	--			127.34	0.81532													219.009	0.95263	60.075	0.70155	--	--	--	--
					--	--	--	--	--	--	--	--			127.34	0.81982													220.009	0.95789	61	0.70543	--	--	--	--
					--	--	--	--	--	--	--	--			128	0.82432													222	0.96316	61.004	0.7093	--	--	--	--
					--	--	--	--	--	--	--	--			128	0.82883													231.002	0.96842	62	0.71318	--	--	--	--
					--	--	--	--	--	--	--	--			130	0.83333													235.077	0.97368	62.018	0.71705	--	--	--	--
					--	--	--	--	--	--	--	--			131.015	0.83784													238.019	0.97895	63.018	0.72093	--	--	--	--
					--	--	--	--	--	--	--	--			132	0.84234													242.019	0.98421	63.549	0.72481	--	--	--	--
					--	--	--	--	--	--	--	--			134.004	0.84685													244.033	0.98947	64.517	0.72868	--	--	--	--
					--	--	--	--	--	--	--	--			135.004	0.85135													262.017	0.99474	65	0.73256	--	--	--	--
					--	--	--	--	--	--	--	--			135.004	0.85586													264.03	1	65.069	0.73643	--	--	--	--
					--	--	--	--	--	--	--	--			136.004	0.86036													--	--	66.03	0.74031	--	--	--	--
					--	--	--	--	--	--	--	--			140.004	0.86486													--	--	67.007	0.74419	--	--	--	--
					--	--	--	--	--	--	--	--			149	0.86937													--	--	69.007	0.74806	--	--	--	--
					--	--	--	--	--	--	--	--			150.501	0.87387													--	--	70	0.75194	--	--	--	--
					--	--	--	--	--	--	--	--			152.013	0.87838													--	--	70.502	0.75581	--	--	--	--
					--	--	--	--	--	--	--	--			168	0.88288													--	--	72	0.75969	--	--	--	--
					--	--	--	--	--	--	--	--			169.003	0.88739													--	--	73	0.76357	--	--	--	--
					--	--	--	--	--	--	--	--			173	0.89189													--	--	75.007	0.76744	--	--	--	--
					--	--	--	--	--	--	--	--			174.003	0.8964													--	--	75.027	0.77132	--	--	--	--
					--	--	--	--	--	--	--	--			180.003	0.9009													--	--	76	0.77519	--	--	--	--
					--	--	--	--	--	--	--	--			182.003	0.90541													--	--	76.059	0.77907	--	--	--	--
					--	--	--	--	--	--	--	--			183.011	0.90991													--	--	78.006	0.78295	--	--	--	--
					--	--	--	--	--	--	--	--			183.025	0.91441													--	--	78.026	0.78682	--	--	--	--
					--	--	--	--	--	--	--	--			189.501	0.91892													--	--	78.506	0.7907	--	--	--	--
					--	--	--	--	--	--	--	--			191	0.92342													--	--	81.624	0.79457	--	--	--	--
					--	--	--	--	--	--	--	--			192.01	0.92793													--	--	82.043	0.79845	--	--	--	--
					--	--	--	--	--	--	--	--			196.01	0.93243													--	--	83.054	0.80233	--	--	--	--
					--	--	--	--	--	--	--	--			198.023	0.93694													--	--	83.501	0.8062	--	--	--	--
					--	--	--	--	--	--	--	--			199.003	0.94144													--	--	84.054	0.81008	--	--	--	--
					--	--	--	--	--	--	--	--			201.01	0.94595													--	--	85.006	0.81395	--	--	--	--
					--	--	--	--	--	--	--	--			204.002	0.95045													--	--	85.024	0.81783	--	--	--	--
					--	--	--	--	--	--	--	--			213.002	0.95495													--	--	86.036	0.82171	--	--	--	--
											--	--			213.502	0.95946													--	--	86.145	0.82558	--	--	--	--
											--	--			217.337	0.96396													--	--	86.536	0.82946	--	--	--	--
											--	--			219.021	0.96847													--	--	87.006	0.83333	--	--	--	--
											--	--			223.002	0.97297													--	--	87.523	0.83721	--	--	--	--
											--	--			226.02	0.97748													--	--	89.006	0.84109	--	--	--	--
											--	--			236	0.98198													--	--	91.005	0.84496	--	--	--	--
											--	--			246	0.98649													--	--	91.333	0.84884	--	--	--	--
											--	--			257	0.99099													--	--	92	0.85271	--	--	--	--
											--	--			258.002	0.9955													--	--	92.001	0.85659	--	--	--	--
											--	--			276.002	1													--	--	92.012	0.86047	--	--	--	--
											--	--																	--	--	99.52	0.86434	--	--	--	--
											--	--																	--	--	100.005	0.86822	--	--	--	--
											--	--																	--	--	102.005	0.87209	--	--	--	--
											--	--																	--	--	104.559	0.87597	--	--	--	--
											--	--																	--	--	105	0.87984	--	--	--	--
											--	--																	--	--	106	0.88372	--	--	--	--
											--	--																	--	--	108	0.8876	--	--	--	--
											--	--																	--	--	112.018	0.89147	--	--	--	--
											--	--																	--	--	113.283	0.89535	--	--	--	--
											--	--																	--	--	119.017	0.89922	--	--	--	--
																													--	--	119.338	0.9031	--	--	--	--
																													--	--	119.5	0.90698	--	--	--	--
																													--	--	120.004	0.91085	--	--	--	--
																													--	--	124.064	0.91473	--	--	--	--
																													--	--	127.016	0.9186	--	--	--	--
																													--	--	127.035	0.92248	--	--	--	--
																													--	--	130.504	0.92636	--	--	--	--
																													--	--	132	0.93023	--	--	--	--
																													--	--	135.033	0.93411	--	--	--	--
																													--	--	136.059	0.93798	--	--	--	--
																													--	--	145	0.94186	--	--	--	--
																													--	--	146.003	0.94574	--	--	--	--
																													--	--	148.014	0.94961	--	--	--	--
																													--	--	148.503	0.95349	--	--	--	--
																													--	--	152.037	0.95736	--	--	--	--
																													--	--	153.003	0.96124	--	--	--	--
																													--	--	164.129	0.96512	--	--	--	--
																													--	--	165.003	0.96899	--	--	--	--
																													--	--	165.012	0.97287	--	--	--	--
																													--	--	170.084	0.97674	--	--	--	--
																													--	--	177	0.98062	--	--	--	--
																													--	--	180.001	0.9845	--	--	--	--
																													--	--	196.01	0.98837	--	--	--	--
																													--	--	196.677	0.99225	--	--	--	--
																													--	--	212.693	0.99612	--	--	--	--
																													--	--	228	1	--	--	--	--

## Sheet: Supplementary Figure 6B
	Supplementary Figure 6B
				WH2 occupancy control
				no quenching
				um	1	2	3	4	5	6	7	8	9	10	11	12	13	14	15	16	17	18	19	20	21	22	23	24	25	26	27	28	29	30	31	32	33	34	35	36	37	38	39	40	41	42	43	44	45
				0	5125.17	5075.89	6268.03	5531.98	6199.53	6120.77	5954.42	6815.48	6187.01	5526.85	5482.4	6064.5	5429.62	5819.57	7493.34	6398.81	5482.46	6624.44	5768.71	7238.82	7139.99	6647.53	5391.74	5528.57	6034.6	5669.53	5592.57	6413.15	5144.47	8956.79	5485.74	5604.93	5036.01	5850.17	5917.12	6115.23	7356.16	7066.4	5921.82	6367.8	5629.76	5445.2	6254	7607.18	7877.69
				0.2328	5099.68	5349.24	7309.3	5757.67	6548.95	6677.79	6145.14	6928.92	6423.38	5740.03	5759.51	6268.16	5858.18	6001.12	8179.9	6650.44	5810.98	6955.79	6220.89	8071.49	7507.52	7423.13	5570.88	6870.11	6230.29	6190.87	6000.65	6123.5	5337.24	9749.1	5976.19	6093.67	5451.35	6571.77	6466.27	6716.59	7973.47	7391.76	6110.51	6885.19	5851.07	5493.2	6362.46	7668.27	8416.31
				0.4657	5344.55	5584.29	7833.34	5937.9	6962.68	7153.27	7047.61	7345.43	6955.9	5819.02	6125.44	6850.09	5766.3	6103.81	7526.34	6840.16	6147.6	7451.72	7135.52	9110.38	8076.64	7824.25	5854.91	7064.72	7085	6750.45	5967.75	6192.68	5416.97	10404.7	6116.67	6322.31	5488.08	6379.33	6737.34	7389.39	9248.75	8536.38	6846.6	7361.5	6199.15	5943.91	6630.23	7707.55	8713.88
				0.6985	6257.03	6445.93	8490.4	6420.52	7492.89	8193.6	7719.47	7993.67	7602.09	6363.26	6434.02	8175.97	6034.5	6865.6	7870.25	7273.72	6714.85	8152.89	7310.98	10248.7	8773.92	9445.61	6077.34	7183.41	8006.43	7576.47	6930.08	6896.39	6074.72	11466.8	6611.5	6637.36	5724.29	7368.37	7401.88	7955.82	10178.5	9776.26	7291.34	8064.59	7328.44	5821.17	7015.74	7282.89	9262.45
				0.9313	8933.12	9640.52	11353.6	7119.83	9089.98	9517.79	7888.16	8825.72	8560.33	7558.96	6897.45	10995.3	8092.1	8118.01	8710.47	7977.79	9157.69	11926.6	9016.81	12176.1	10673.6	11453.8	6705.31	8769.74	8826.33	10269.8	8351.64	7600.74	8609.81	13916.6	7804.46	8326.97	7260.31	10590.9	9763.28	10242.7	12115.6	11303.4	8457.23	9132.74	10485.6	6275.01	9505.07	8005.99	10046.5
				1.1642	14712	16387.6	18743.1	9519.9	14825.1	14498.1	9616.7	11859.5	12511.7	10437.4	8500.1	19434.5	13829.9	12761	12835.4	11843	15305.4	22367.6	13937.3	15549.9	14182.9	16051.8	8136.1	13375.8	11623.5	19235.2	11482	12609.1	16969.1	19152.5	12057.3	13950.6	11518.1	19608.5	14606.4	17454.1	15904.7	14851.2	10637.1	12609	19177.3	8662.76	16203.6	9147.34	10553.7
				1.397	26060.4	27943.5	33817	14973.5	26177.1	26201.5	14628.2	18519.1	22357.2	18657.8	13266.9	35075	27258.8	25955.2	23395.9	22306.6	25734.8	40401.8	26595.6	26292.3	22955.6	31616.9	11792.7	26778.4	20636	36927.3	20390	26731.3	32022.6	30435	22341.1	28402.7	21373.5	32352.1	24658.7	30114.5	28571.3	22891.7	17975.5	24195.1	36067.7	15174	30563.6	11604.8	14045.8
				1.6298	44910.8	43529.6	51103.5	26120.9	41966.5	41067	25097.1	35664	38555.2	35770.8	25207.9	55085.9	46302.4	47476.5	47739	43778.9	39663.9	61232.4	48824.9	51222	42476.5	58674.5	24891	53739.5	41241.7	60530.5	37450.3	50802.4	53483.9	48294.3	41198.9	50254	33531.5	51116.9	42088	49399.4	47813.2	41630.4	38269.5	43674.7	56097.1	28570	52591.1	19059.2	26701.9
				1.8626	60377.8	56651.7	55492.5	42168.3	56089	57453.5	38220.2	41632.1	40287.3	56028.7	44562.9	65534.2	58260.1	65133.8	65534.9	63960	55246.4	65535	65535	64072.7	60357.2	65535	41055.3	64579.9	65502	65534.3	57537	65021.3	64237.8	62428.3	60128.2	65431.6	49764.6	63525.4	58077.9	65534.6	58956	64798.5	47796.7	50940	65534.6	48713	64612.8	35937	44519.4
				2.0955	64967.2	61723.1	53273.1	52188.7	60479	64498.2	42547.6	38797.3	36121.1	65535	60985.5	65535	58918.3	65534.7	65535	65535	63872.3	65535	65535	65535	65535	65535	49506.3	65535	65535	65535	64964.5	65534.9	65106.6	65534.5	65422.9	65535	65439.6	65535	63513.9	65535	60377.9	63154.5	45790	51727	65535	62771.2	65535	43802.4	47764.8
				2.3283	65446.4	60679.2	53947.3	54699.6	62110.1	65535	41213.4	37873.5	36778.5	65535	65534.5	65535	59347	65535	65535	65535	65534.6	65535	65535	65535	65535	65535	55642.8	65535	65535	65535	65534.7	65535	63053.2	65535	65535	65535	65535	65535	63640.2	65535	57267	59042.8	46402.7	52816.3	65535	65534.2	65535	45211	45950.8
				2.5611	65322	58827	56222.1	55296.4	64488.6	65437.4	40241.4	37402.4	37204.7	65535	65535	65535	61775.6	65535	65535	65535	65535	65535	65535	65535	65535	65535	61650	65535	65535	65535	65535	65535	62311.3	65535	65535	65535	65535	65535	64587.8	65535	53675.6	58065.4	48764.6	57213.9	65535	65535	65535	42524.2	48376.4
				2.794	65475.4	59375.6	59818.2	57031.5	63954.4	65484.2	39618.7	38938.8	36674.8	65517.1	65535	65535	63424.9	65535	65535	65535	65535	65535	65535	65535	65535	65535	64419	65535	65535	65535	65535	65535	64070.7	65535	65535	65535	65535	65535	64883.2	65534.8	50201.3	57723.7	49790.2	63327.8	65535	65535	65535	45753.2	47768
				3.0268	65534.7	59109.3	63902.4	61539.6	63662.3	65534.5	38412.2	38304.7	39299.5	65366.4	65535	65535	65535	65535	65535	65535	65535	65535	65535	65535	65535	65535	64995.9	65535	65535	65535	65535	65535	65342.6	65535	65535	65535	65524	65535	64992.6	65518.1	47929.9	57623.9	53205.8	65335.2	65535	65535	65535	46460.4	48974
				3.2596	65535	57966.5	65535	64510.3	63221.8	65535	38353.2	39474	41711.3	65267.8	65535	65535	65515.4	65535	65535	65535	65520.7	65535	65535	65535	65535	65535	65408.6	65535	65535	65535	65535	65535	65535	65535	65535	65535	65359.4	65535	65044.5	65483.3	45450	57740.6	55225.9	65535	65535	65535	65535	46193.1	48379
				3.4925	64987.8	54843.7	65324.2	65048.4	60951.6	65533.7	38820.1	41704	44198.1	65482.4	65535	65535	63494.2	65535	65535	65535	65305.3	65534.5	65535	65535	65535	65535	65533.9	65534.4	65535	65535	65535	65535	65534.9	65522.1	65535	65534.8	65476.7	65535	65517.8	65535	41648.9	55979.7	54582.1	65534.7	65535	65535	65535	47356.2	50022.4
				3.7253	54195.6	47544.3	61662.3	64392	54053.2	60817.6	39232.8	40961.8	40628.4	62321.8	65534.6	61728.4	51808.5	65534.4	65535	64465.5	57538.9	59282.5	62195.9	65535	64637.8	64668.3	64717.2	55874.7	65534	62994	62589.5	65535	65439.3	64168.4	64745.8	63920.1	50117.1	65533.5	60480.2	64138.1	35953.1	50447.6	50451.1	58630	65081.6	65534.2	60847.2	49667	50866.7
				3.9581	38159.8	34573.6	36623.4	56956.8	40746.1	44693.7	30166.1	25752.9	23690.7	46777	63216.5	47775.3	33153.5	48645.3	57662.6	55235.8	44369.8	42922.9	46548.6	53635.1	53542.3	30894.2	56323.6	34400.1	43702.1	47630.9	50413.6	56624	52462.7	56351.9	54274.3	48771.7	34486.9	51155.7	44026.9	49199.6	25155.9	37091.1	34316.8	38339.4	56306.6	59991.9	45742.5	44685.2	42189.1
				4.191	23524.9	21308.2	19054	39265.8	23903.9	26864.2	15774.9	14356.8	12702.9	25489.5	48309.3	28994.1	18619.6	27660.3	34986.2	29205.7	30559.4	25768.6	28121.2	30272.6	31432.3	15444.4	37454.7	17554	19936.3	28726.7	33085.4	37530.7	29963.7	40547.3	37723.4	30912.5	24306.8	33660.8	26565.1	28426.1	13888.1	17433.9	18460.1	20979.4	33618.2	45632.9	27421.7	28666.8	23800.1
				4.4238	13639.6	11408.8	12284	22281.6	13524.9	15064.4	9282.6	9485.48	9067.52	14065.4	25186.3	14376.5	10635.4	15393.6	18808.4	15365.1	18748	14573	14696.3	13835.7	15237.2	11071.9	20636.1	11070.5	10754.1	15894.5	19134	20678.7	17179.1	27179.8	22339.5	15489.4	13433	21189.4	15295.8	15911.1	8804.99	11371.7	11830.7	14243.7	18270.6	27861.1	16162.4	16920.4	15790.6
				4.6566	8344.73	7113.19	9685.1	14272.8	8948.4	9614.83	7191.5	7851.3	8135.65	10041.9	14530	8411.36	8236.08	10739	11776.3	9637.39	10579.9	10074.5	9486.98	8092.07	9819.69	8672.15	13380.6	8867.9	8048.19	9402.56	10679.1	11967.6	9964.22	14764.1	11510.8	8678.85	7630.02	13028.6	9288.27	9821.1	7149.89	9192.84	9270.1	11667.7	11365.6	15188.7	10892.5	12161.5	12535
				4.8894	6275.16	5653.27	8106.32	10982.3	7369.3	7751.95	6704.34	6789.34	7250.34	8191.9	10393.7	6506.33	6930.15	9052.76	9293.55	7423.21	7017.79	8182.66	7927.26	6289.13	7930.08	7706.84	10519.9	7502.6	6877.97	7192	7533.77	8237.54	7221.38	10198.5	7666.46	7339.02	5402.59	9557.28	7360.09	7524.02	6715.52	8014.25	7761.24	10099	8811.95	10147.6	8681.75	10670.1	10823.2
				5.1223	5619.53	5390.02	7136.43	9405.11	6241.44	6934.27	5294.14	6241.51	6481.19	6562.39	8600.76	5944.69	6603.76	8545.91	7883.61	6525.51	5924.82	7218.67	6903.15	5793.79	6845.33	6721.97	9394.18	6485.4	6226.5	6010.71	6381.11	6926.85	6243.82	8316.78	6315.5	6834.31	4881.4	7858.09	6724.71	6498.9	6137.71	6966.12	7112.76	8854.9	7390.1	8283.72	7514.94	9820.39	9662.05
				5.3551	5351.98	5252.94	6512.18	8117.2	5559.7	6449.05	5360.07	5571.14	6037.72	6305.89	8001.82	5425.3	5880.19	8237.1	6860.35	5967.26	5103.15	7021.2	5649.09	5480.4	6175.34	5990.77	8111.95	5935.49	5437.11	5298.36	5510.36	6511.8	5876.6	8115.38	5607.04	5838.9	4921.85	6728.52	6002.05	6125.9	5800.98	6336.76	6884.92	7580.42	6695.29	7153.05	7250.88	8886.68	8785.14
				5.5879	5134.81	5030.78	6225.79	7464.56	5491.54	5971.54	4858.86	5470.69	5935.14	6065.19	6205.71	5026.48	5318.74	7529.9	6253.23	6119.98	4834.85	6839.21	5617.64	5146.89	5795.3	5709.21	7211.9	5453.76	5284.59	4919.82	5179.89	5795.98	5024.08	7699.57	5297.23	5417.68	4763.35	6168.31	5637.64	5664.5	5538.06	5821.56	6513.13	6685.44	6155.2	6704.47	7215.75	8217.69	8274.4
				5.8208	4795.33	4608.3	5743.73	6769.26	4977.81	5498.01	4864.47	5310.99	6081.19	5597.02	5876.75	4897.31	4890.27	7388.41	5789.03	5792.07	4807.74	6840.19	5363.34	5029.74	5587.33	5223.79	6888.18	5075.81	4934.2	4926.79	4866.27	5372.18	4622.67	6713.16	5083.29	4915.64	4355.77	5856.14	5239.46	5379.3	5080.93	5639.27	6086.55	6132.79	5806.53	6165.39	7327.52	7448.56	7492.97
				WH2 occupancy control
				full quenching
				um	1	2	3	4	5	6	7	8	9	10	11	12	13	14	15	16	17	18	19	20	21	22	23	24	25	26	27	28	29	30	31	32	33	34	35	36	37	38	39	40	41	42	43	44	45
				0	4170.64	4530.56	4302.03	4275.26	4295.77	4556.1	4194.36	4377.23	4235.92	4337.14	4356.56	4166.06	4351.88	4290.84	4416.5	4485.65	4077.1	4239.85	4487.14	4301.1	4533.3	4260.39	4280.88	4373.55	4377.7	4516.43	4563.3	4387.98	4349.05	4498.34	4323.85	4300.49	4469.22	4283.94	4273.85	4779.73	4354.6	4378.88	4284.79	4744.3	4654.37	4567.6	4471.73	4533.19	4455.56
				0.2328	4330.84	4438.94	4396.71	4134.15	4162.99	4528.7	4276.81	4365.79	4259.64	4386.58	4103.77	4195.48	4236.24	4140.04	4390.56	4315.68	4182.13	4447.6	4521.55	4341.17	4385.82	4250.84	4386.67	4521.69	4546.42	4335.08	4454.29	4400.73	4524.03	4503.54	4421.36	4444.98	4304.47	4287.85	4422.01	4748.87	4418.92	4396.58	4258.28	4683.22	4906.55	4491.34	4465.07	4556.95	4540.49
				0.4657	4270.05	4422.33	4415.02	4142.32	4174.31	4591.25	4214.78	4440.76	4286.28	4293.3	4142.48	4236.99	4200.44	4197.08	4488.89	4337.01	4371.39	4518.17	4544.91	4232.87	4321.04	4404.68	4360.56	4451.25	4487.7	4315.26	4477.78	4398.33	4747.8	4412.32	4396.64	4323.14	4228.23	4337.85	4414.33	4474.92	4329.1	4384.4	4180.15	4626.15	4781.9	4487.23	4911.11	4663.39	4706.66
				0.6985	4591.95	5016.69	4645.4	4364.22	4408.76	4536.7	4407.44	4497.35	4296.45	4381.4	4204.31	4094.01	4302.71	4222.03	4545.74	4350.39	4305.49	4514.95	4662.84	4444.72	4398.89	4443.96	4416.42	4317.75	4408.7	4422.98	4489.09	4350.96	4494.44	4395.7	4438.16	4207.04	4301.34	4389.03	4376.09	4514.81	4437.95	4532.52	4365.98	4694.49	4527.39	4433.81	4612.81	4592.66	4503.63
				0.9313	4833.54	4852	4810.93	4406.75	4622.16	4458.14	4390.85	4394.19	4361.97	4374.78	3915.02	3950.99	4404.4	4421.77	4522.87	4658.43	4150.19	4536.23	4642.26	4526.32	4681.63	4332.59	4698.66	4420.39	4551.6	4594.68	4607.32	4456.76	4475.02	4689	4193.16	4210.11	4117.59	4555.96	4632.45	4418.52	4503.04	4622.06	4330.78	4708.67	4599.27	4341.91	4543.39	4559.5	4601.81
				1.1642	5096.12	4711.25	4866.7	4542.78	4926.99	4606.29	4407.44	4439.31	4456.8	4347.93	4321.19	4033.81	4642.2	4794.44	4451.02	5310.63	4054.16	4836.36	4722.53	4491.71	4786.92	4435.01	4790.61	4553.54	4660.93	4453.92	4760.46	4598.53	4707.58	5184.32	4704.78	4445.68	4136.24	4762.01	5099.19	4700.44	4435.25	4828.24	4689.76	4739.79	4853.22	4526.39	4827.34	4680.89	4516.38
				1.397	5877.36	5067.02	5193.89	4982.82	5313.94	5488.91	4474.43	4900.87	5006.57	4806.57	4803.43	4490.85	5208.68	5378.48	4755.33	6175.03	4313.59	5690.9	5278.31	5358.57	5161.67	4785.67	5361.63	4869.32	5052	4710.92	4933.14	4797.52	5668.35	5872.98	5152.51	4958.21	4682.02	5227.47	5998.71	5255.52	4844.56	5496.15	5303.99	5123.86	5085.64	5095.48	5193.08	5010.05	4622.05
				1.6298	6909.46	5245.78	5494.85	5580.16	6057.15	6597.85	4773.9	5588.99	5294.72	5470.54	5678.96	5316.97	6039.22	5812.41	4997.09	7230.97	4697.62	6437.9	5916.3	6018.89	5741.33	5140.07	6342.31	5200.45	6095.29	5358.19	5715.96	5379.38	6617.14	6587.42	5698.64	5565.12	5461.52	6019.27	7002.28	6192.83	5267.22	6511.74	6395.93	6383.33	6065.03	5777.31	5611.87	5965.41	4820.37
				1.8626	7524.52	5287.07	5705.88	6339.6	6545.88	6871.46	4883.77	6397.61	5858	5988.63	6563.77	5683.84	5856.15	5903.51	5644.23	7561.39	5225.48	7014.79	6501.74	6102.04	6180.97	5726.9	6965.04	6137.5	6997.09	6410.9	6404.36	6120.77	7156.89	7032.51	6002.02	6176.51	6048.54	6310.96	7152.79	7608.44	6065.19	7144.4	6638.47	7075.12	6695.73	5966.79	6574.71	6518.95	5572.2
				2.0955	7698.35	5974.93	5884.32	6697.1	6658.44	6765.9	4867.59	6703.8	5608.96	6209.79	6705.98	5592.8	5565.47	6044.26	6526.26	7292.95	5773.33	6545.43	6586.52	6495.59	6309.72	6170.64	6987.61	7066.4	7008.57	7093.98	6677.77	6937.37	7050.89	7109.02	6289.48	6111.03	6406.51	6296.7	6487.59	7582.12	6681.52	7249.44	6499.51	6692.73	6913.7	5788.23	6646.6	6542.98	5844.02
				2.3283	6939.18	5776.93	5937.62	6485.56	6397.66	6508.53	4812.1	6501.43	5416.12	6260.05	6869.7	5592.4	5980.23	6022.16	7081.81	7131.03	5855.12	6435.2	6485.85	6355.28	6213.96	6314.08	6448.77	6951.44	6831.67	6872.1	6496.45	7411.96	6645.93	7162.88	6688.73	5870.35	6337.38	6291.49	6035.81	7577.05	6579.96	7285.73	6610.13	6622.93	7122.6	5800.06	6776.86	6775	5860.23
				2.5611	6822.25	5898.29	6381.97	6708.78	6535.49	6119.59	4923.65	6538.76	5693.9	6331.24	7046.65	5357.11	5891.55	5872.62	6970.5	7067.26	5751.45	6344.11	6507.98	6173	6308.35	6424.25	6893.38	7194.64	6958.21	6988.33	6620.47	7109.46	7086.5	6954.38	5937.54	5887.13	6269.39	6333.38	6399.54	7264.82	6211.09	7319.42	6197.77	6718	6725.28	6096.11	6827.56	6934.68	6025.03
				2.794	7046.65	5488.62	6666.83	6553.42	6782.9	6127.9	5087.96	6581.22	5596.17	6399.13	6925.47	5563.21	5675.94	5838.23	6446.48	7057.51	5962.92	6317.35	6601.87	6358.71	6448.56	6225.22	6589.76	7325.82	6684.15	6902.92	6852.9	6794.63	7040.7	6664.43	6058.45	5851.17	6100.59	6179.06	6586.09	7157.59	6257.53	7145.27	5999.28	6499.18	6416.4	6240.78	6289.54	6672.02	6137.54
				3.0268	7189.24	5638.39	6294.61	6791.83	6684.31	6589.31	5121.1	6564.77	5578.66	6047.16	6973.55	5764.55	5852.34	5809.16	6740.22	7029.46	6211.82	6466.05	6204.83	6401.22	6550.02	6335.04	6018.06	7176.76	7195.46	6736.02	6687.79	6771.16	6893.31	6833.75	6224.47	5912.55	6187.5	6089.67	6444.33	7045.52	6492.53	7046.91	5999.99	6356.54	6488.04	6483.92	5977.33	6413.48	6112.89
				3.2596	7456.6	5502.8	6158.74	6587.1	6897.72	6638.47	5152.03	6346.04	5648.1	6231.56	7456.81	6084.48	5743.6	5958.92	6802.94	6934.8	6311.24	6429.45	6414.53	6772.33	6403.44	6383.4	6275.65	7335.78	7347.18	6816.9	6495.23	6936.76	6831.86	6842.78	6244.51	6178.97	6828.18	6452.59	6523.15	7074.93	6511.12	7230.83	5890	6482.37	6638.66	6857.48	6485.23	6513.16	6345.09
				3.4925	7935.3	5541.96	6454.68	6966.11	6627.79	6572.03	5111.18	6353.56	6515.4	6301.58	8045.11	6260.76	5520.47	6039.05	6927.75	6746.79	6422.82	6331.08	6662.23	6939.84	6152.97	6580.41	6706.52	7705.66	7520.2	6895.1	6406.59	6834.5	7221.98	6524.16	5917.12	6354.46	6884.88	6828.55	6366.93	7224.9	6617.4	7454.58	5984.59	6153.93	6668.61	6922.1	6750.84	6801.73	6359.22
				3.7253	7612.77	5083.33	6321.83	6600.84	6047.22	6487.71	4845.36	6546.84	6074.18	6052.86	8376.48	5994.55	5625.13	5637.36	7137.43	6590.58	6596.54	6219.81	6433.61	6090.11	5786.95	6884.51	6528.78	7283.44	7630.28	7029.04	6486.65	6866.94	6686.73	6500.87	5996.81	6091.09	7175.25	6607.65	5751.4	6891.12	6995.15	7370.27	5948.7	6357.77	6244.41	5916.83	6381.9	6222.95	6393.04
				3.9581	6761.65	4891.69	5935.74	6105.34	5695.79	5527	4636.09	6590.19	5182.15	5544.09	7380.15	5152.94	5255.88	4836.43	7060.54	5756.4	6505.24	5563.44	5442.13	5010.81	5295.76	6892.12	5953.82	7343.55	6430.31	7049.37	6696.83	6983.13	5889.79	5736.2	5248.42	5653.38	7249.28	5618.58	5152.12	6410.36	6841.33	6173.16	5741.81	5169.42	5558.85	5078.91	5581.41	5199.46	6032.61
				4.191	5729.86	4791.21	5863.82	5261.95	5304.86	4722.01	4478.18	6113.08	4684.77	5081.03	5931.67	4533.52	4567.66	4483.25	5288.86	5101.69	5919.13	4880.96	4709.93	4489.85	4769.6	5994.37	5257.52	6137.18	5171.61	6094.92	6428.87	6167.83	5034.6	4836.96	5084.7	5177.58	5557.29	4987.03	4483.85	5813.1	6010.66	5087.51	5156.62	4505.51	5004.59	4774.6	4896.29	4736.65	5146.82
				4.4238	4997.11	4860.76	5737.81	4439.33	4756.02	4479.41	4441.04	5051.5	4485.83	4959.9	5105.26	4261.99	4125.34	4502.7	4830.64	4641.32	5122.84	4618.89	4834.33	4270.49	4482.84	4978.53	4844.36	5082.56	4709.26	4990.51	5859.34	5294.53	4978.5	4615.57	4609.47	4692.28	4743.68	4595.15	4260.86	5021.2	5090.65	4541.7	4726.31	4541.76	4860.11	4645.67	4590.59	4558.88	4558.62
				4.6566	4639.14	4753.78	5368.93	4483.25	4372.51	4482.62	4506.19	4652.23	4472.53	4465.43	4731.68	4262.54	4146.25	4436.8	4696.98	4384.13	4712.31	4343.02	4626.13	4331.1	4336.96	4470.99	4442.24	4641.37	4895.36	4652.57	4970.19	4865.52	4619.33	4478.75	4275.92	4371.09	4710.41	4326.98	4161.01	4562.06	4579.52	4442.03	4477.78	4545.51	4821.47	4395.01	4812.83	4732.54	4502.62
				4.8894	4299.84	4557.34	5156.43	4332.38	4411.02	4406.09	4420.79	4391.81	4446.65	4485.66	4411.74	4160.1	4178.26	4199.13	4657.81	4267.39	4447.79	4325.97	4360.91	4428.14	4414.42	4398.02	4009.17	4521.09	4626.53	4502.29	4860.6	4566.16	4530.38	4317.72	4359.51	4377.94	4429.53	4424.33	4206.68	4359.23	4404.73	4727.87	4339.13	4605.21	4590.44	4378.64	4611.03	4738.67	4572.82
				5.1223	4169.88	4521.84	4962.9	4282.33	4368.79	4343.31	4304.08	4485.82	4403.52	4636.48	4305.4	3949.27	4096.5	4109.05	4266.11	4364.73	4326	4395.84	4433.84	4236.62	4342.85	4404.9	4056.19	4353.99	4616.64	4427.42	4388.13	4666.35	4536.93	4214.07	4408.81	4533.97	4551.06	4527.96	4228.33	4345.55	4422.16	4373.51	4468.82	4643.36	4636.36	4515.49	4613.02	4733.19	4482.82
				5.3551	4199.5	4415.24	4445.75	4161.75	4152.69	4195.24	4294.17	4446.58	4130.2	4432.38	4449.34	4326.3	4061.91	4177.8	4431.23	4045.47	4261.91	4300.99	4448.59	4160.04	4203.59	4408.85	4073.06	4460.02	4398.12	4445.05	4564.22	4661.74	4680.79	4260.6	4435.1	4211.79	4251.49	4480.6	4239.92	4312.73	4551.88	4319.06	4496.94	4441.91	4591.29	4414.4	4666.5	4577.96	4375.06
				5.5879	4311.74	4265.6	4217.75	4377.7	4165.92	4305.95	4466.58	4268.85	4231.79	4279.51	4372.55	4371.24	4067.23	4235.52	4338.51	4069.15	4294.16	4198.57	4424.09	4461.51	4098.34	4345.06	4226.78	4657.26	4402.07	4410.8	4477.41	4493.38	4524.19	4455.65	4406.61	4263.72	4209.3	4236.88	4243.65	4283.6	4291.97	4110.35	4443.37	4419.31	4571.76	4386.3	4617.85	4369.14	4411.62
				5.8208	4364.4	4166.69	4285.82	4217.66	4180.23	4213.94	4580.3	4319.69	4194.77	4388.17	4232.98	4258.35	4231.6	4175.23	4297.91	4291.24	4298.39	4288.46	4358.31	4463.75	4084.04	4186.55	4272.53	4512.93	4379.77	4562.3	4480.05	4510.18	4431.13	4441.24	4140.57	4348.69	4299.41	4210.34	4175.9	4332.04	4126.83	4221.39	4197.95	4441.99	4379.96	4584.88	4538.13	4393.34	4426.26
				WH2 occupancy control
				50% quenching
				um	1	2	3	4	5	6	7	8	9	10	11	12	13	14	15	16	17	18	19	20	21	22	23	24	25	26	27	28	29	30	31	32	33	34	35	36	37	38	39	40	41	42	43	44	45
				0	5119.5	5602.75	4958	5468.5	6264.25	5745.5	5206.25	5106	5786	5568.25	5114.62	6961.75	4545.25	5125	5105	5300.75	5284.75	5501.5	5542	5632.5	5851.79	6081	5583.67	5821.93	5689.88	5344.75	5894.12	5085.89	5593.46	4402.57	5584.47	4756.71	5232.17	5004.83	5806	5874.89	6567.5	5944.75	5799.07	4936.99	4449.41	4426.7	4719.34	5151.55	4819.59
				0.2328	5255.25	5809.35	5522.23	6215.23	6552.46	5833.61	5274.15	5721.94	5943.51	5991.4	5188.77	7118.53	4730.65	5184.86	5002.95	5293.07	5374.67	5570.55	5822.19	5794.12	5537.5	6015.99	5820.19	5753.44	5914.03	5568.74	6310.93	5923.68	5812.88	4733.79	5790.39	4934.4	5560.55	5291.63	6419.71	5990.01	7253.02	6851.36	6086.61	5089.25	4723.82	4433.51	4737.95	5479.69	4984.21
				0.4657	5153.54	6111.88	6136.33	6202.94	6693.25	5708.79	5679.15	5818.78	6176.07	6660.42	5240.99	7081.75	5041.65	5105.94	5287.99	5997.74	5696.52	5781.35	6159.53	5720.36	5410.48	6362.83	6502.27	5883.39	5635.09	5871.55	6530.6	5774.03	6028.92	4912.69	5987.99	5321.95	5725.97	5193.92	6711.05	6316.81	7305.82	7677.26	6432.15	5037.14	4862.22	4695.27	4767.86	5542.1	5213.83
				0.6985	5443.42	6505.46	6241.17	6164.75	6494.82	5898.04	6123.93	6049.2	6346.05	7183.56	5442.75	7456.04	5718.2	5287.43	5241.73	5978.8	5421.95	5718.67	6318.73	5566.98	5778.25	6589.07	6382.64	5854.9	5851.27	6234.1	6736.1	5888.86	6416.43	4999.11	5914.18	5621.62	5906.7	5346.52	7704.04	6625.66	7482.73	7908.61	6698.22	5578.61	4912.84	4669.5	5708.16	5691.93	6391.6
				0.9313	5752.75	6599.02	6689.85	7687.52	6571.7	6361.18	6465.91	6562.3	6456.06	8251.09	5886.04	8185.14	6038.74	6043.89	5536.78	6043.03	5418.64	6076.43	6262.45	5681.17	6531.02	7406.78	6658.22	6282.79	5813.74	5923.55	7494.77	6460.33	6397.82	5217.48	6121.19	6313.02	6245.6	5851.11	8722.62	7035.39	7879.65	8101.04	7136.15	6486.89	5759.16	5740.16	7352.38	7512.95	8843
				1.1642	5965.73	7098.55	7134.78	7635.58	8050.17	6635.85	7973.76	7434.86	6843.24	12141.1	6256.65	8897.62	7074.22	8945.48	5815.55	6269.59	5242.12	6712.36	7825.81	6031.39	8351.92	9657.9	8324.68	6869.73	6374.42	7161.82	8823.36	7111.56	6690.77	6067.35	6397.89	7837.39	6844.59	6889.65	12831	7314.27	9749.18	9245.67	8116.86	8263.24	7984.54	9307.49	11492.4	12814.7	13276.4
				1.397	6476.32	8875.98	9590.35	7523.67	12765.1	8679.28	12686.7	10248.1	9009.16	22052.5	8214.58	10766.9	10218.4	16989.3	7047.97	7856.97	6401.31	9145.1	15237.4	8028.98	13218.4	17576.8	13147	7940.13	9986.62	10386.6	15908	9641.37	9564.01	8563.72	8603.24	14862.8	10210.7	10528.5	22877.9	9321.91	16396.4	16331.7	11718.1	13794.1	13256.7	14904.9	18915.4	19967.6	18831.5
				1.6298	11125.7	16252.6	17850.3	11747.7	26605.7	15507.8	21104.8	18565.8	17095.6	30849.3	15437.9	18485.8	18652.5	27443.9	11941.1	14359.9	10551.7	15769.8	27715.2	15109.7	22402.3	25951	21570.3	13336.6	21013.1	19352.6	28090.1	21794.2	17643.9	15053.3	17837.5	27333.7	23579.3	18881.6	33691.5	17181.4	30698.5	31841.1	21183.6	21226.8	21065.9	19628.4	28582.3	30090.1	24711.1
				1.8626	20148.5	29955.6	28493.8	24240.3	32135.7	27289.5	31010.7	30336.6	26681.4	32019.2	24298.1	29080.1	32321.6	28858.8	21305.7	24360.7	19915	24434.7	28760.6	26912.3	26777	26020.8	26170.6	24756	31974.5	26663.8	33084.7	32615.6	27104.2	23020.1	24327.5	35625.2	30996.3	25202	42570.4	36132.6	37557.2	38282	32234.3	26922.1	31124.4	27791	38280.5	38888.5	31474.6
				2.0955	22741.6	36643.8	30901.4	33074.5	33184	27510.4	35418.4	29683.7	28646.1	29361.2	26639.6	32222	34080.9	27956.5	23518.6	23979.7	25190	27213.9	26247.7	25568.1	25852.6	26390.6	26799.1	28511	30029.6	27495.5	32661.2	30359.3	26355.2	23963.2	25902.2	34658.2	27962	25522.3	44970.9	42577.8	35192	36762.3	34039.8	29058.7	33894.7	32962.5	42260.4	42723.5	34961.8
				2.3283	21910.2	35870.9	31217.6	34316.4	32496.1	26566.3	33269.1	29618.9	26593.5	28149.9	25695.3	31677.8	32399.7	28592.5	23029.9	23497.5	24687.7	26358	26015.1	23700.9	25609.7	27534.2	26374.7	26694.9	28140.6	26521.7	32512.9	28639.4	25041.9	24206.3	26009.7	31562.9	29135.8	25789.9	45581.1	39243.5	32362.5	36036.9	33056.8	29020.1	35591	36194.3	41452.8	42988.3	33740.7
				2.5611	24320.1	33521.4	30703.1	33629.5	31124.6	25661.9	30267.6	28062	25397.9	27420.5	26839.7	32132.7	33657.8	30866.8	24612.9	23126.9	24512.3	24876.4	25994.5	21678.5	26375.8	26888	25944.8	26648.3	26201.6	26507.5	33050.1	29733.6	25346.7	24025.2	25650.5	31956.9	27889	27324.6	43932.5	36037.3	30213.5	34668.6	31803.5	28654.9	36103.7	36555.8	40825.5	41879.1	32019.9
				2.794	26043.4	31138.2	30846.9	32843.2	29162.8	23658.2	28902.9	28782.2	25407.4	27251.9	29121.8	32406.8	35572	33238.3	24921.1	25229.7	24328.7	24643.5	25352.6	21810.4	27287	25289.4	26529.1	26809.4	23450.8	26492.4	32888.1	30328.5	25537.5	25984.5	26719.9	33576.8	28738.2	28870.5	42808.2	34799.9	28817.8	32415.6	30945.1	28287.1	34919.8	37679.9	40090.9	40291.2	30009.5
				3.0268	26192.4	30471.9	32064.8	33141.5	27224.9	22942.3	27682.7	29762.4	25373.1	27500.8	30318.5	32644.4	37414.3	33630.3	27084.9	26333.1	22740.1	23817.7	25309.8	21985.5	27045.8	25598.6	27125.1	26237.4	22280.7	26407.2	32046.2	32357.3	27033.1	27985.3	26242	33961.8	29465.6	30167.8	39894.6	35455.3	28809.7	31799.2	29697.1	28879.8	36338.1	38367.3	39874.1	39651.3	29404.9
				3.2596	26045.8	29940.1	32898.8	32812.4	25716.3	23808.1	28035.1	30691.3	25668.4	27823.6	30606.2	33803.2	38618.3	39447.7	27285.5	26070.9	23475.6	23086.6	26696.4	22030.4	25602.3	24552.2	26942.9	26701.6	24799	26866.6	33057.5	35972.9	29577.7	28784.2	27117.2	35806.6	29864.4	32063.3	39855.1	35533.8	29291.3	30764	27345	32496.5	36469.7	40932.1	37515.8	40710.2	29897.7
				3.4925	27887	29491.3	32675.6	34088.1	25097.8	23344	28756.1	30501.3	27060.1	28693.6	31212.2	37060.4	41843.5	42232	30217.9	24572.6	25224.6	23914.8	26378.5	23543.9	24318.6	24842.3	26029.9	24526.8	25562.3	27587.2	33756.9	38938.6	31580.5	31790.7	27724.3	36002.9	31148.5	32993.9	40981.7	33900.1	28978.6	31697.9	28425.1	35725.3	39172.9	41208.3	36195.5	42294.1	28778
				3.7253	26251.7	30528.6	31949.3	34728.7	25158.3	22446.6	27021.8	30863.2	28667.1	28538.3	30554.7	37996.1	41643.3	35858.9	31482.1	25586.9	26457.1	23141.3	23678.2	26266.1	19907.1	17410.2	21965.3	26047.2	23823	24729.3	30001	40357.4	34346.4	31027	27997.4	36149.7	33815.4	32946	37133.8	30858.7	26081.9	30708.3	26711.5	32798.3	38639.7	36358.5	32108.4	36382.5	25181.3
				3.9581	20788.7	27113.3	29486.7	34219	15523	17919.5	23470.7	27254.5	24857	26146.7	24989.1	31116.9	38550.1	20742.8	30363.2	16946.9	25914.1	14351.6	12818.3	20460.9	12763.5	10856.6	14983	22716.7	15636.2	16289.2	19866.2	29208	27016.5	18441.2	20296.1	25577.1	22717.9	26697.7	27989.6	25188.8	18664.8	19847.2	26661.3	24267.9	29742.4	27519.9	22794.2	27001.9	18696.8
				4.191	12571.9	15991.7	19564.1	23651.9	8571.27	9364.36	13237.8	14409.7	14034	20148.8	15654.2	19067.7	21537.7	11388.6	15941	10944.4	15271.9	8724.27	8263.15	9894.35	8859.25	8399.2	10368.4	13812.5	9002.47	9192.49	11707.1	16813.3	14072.8	10357.7	11663.7	13976.7	12664.2	15047.6	17607.8	15115.7	10037.1	10946.9	13794.1	14295	19568.4	17950.6	14536.6	17188.6	13242
				4.4238	9052.54	8885.2	10923.7	13591.4	6265.33	7115.31	7737.82	8411.59	7865.78	12235	10498.2	10089.4	12167.3	8194.35	10243.2	9000.88	10090.9	6942.23	6799.81	6787.34	7804.41	6943.64	8530.75	8726.34	6959.03	7125.2	8962.32	11306	9616.6	8025.28	8714.92	9044.49	8888.24	10090.3	10142.8	9777.62	7287.09	8102.63	7829.55	8192.3	11582.7	11083.7	9571.83	9891.1	7527.5
				4.6566	7425.39	6824.34	7951.12	9294.14	6031.63	6170.15	6052.9	6505.21	6573.47	8968.17	9033.88	7398.54	8799.6	6840.74	8095.41	7429.14	7547.28	6256.52	5945.82	5786.78	7026.69	6520.54	7210.64	7093.09	5987.2	6375.8	7576.48	9791.92	7863.09	6261.27	6997.26	7440.96	7438.97	8516.04	7023.43	8021.26	6197.56	7130.74	5772.91	6114.96	7774.1	7487.46	6893.04	6694.77	5582.06
				4.8894	7184.57	5971.92	7074.14	7757.4	5470.69	5468.7	5474.53	5796.35	6057.17	7913.6	8347.61	6490.1	7476.51	5963.29	7890.35	6909.41	6710.61	5620.59	5727.99	5537.43	6481.96	6189.69	6622.47	6119.06	5404.86	5820.65	7023.68	8393.74	7041.1	5481.52	6128.58	6573.05	6517.5	7145.55	6242.52	6930.66	5640.27	6205.37	5627.01	5523.53	6141.82	6123.87	5586.16	5467.32	4887.49
				5.1223	6586.62	5544.27	6758.04	6910.02	5233.89	5011.15	5074.32	5465.55	5676.41	7332.04	7935.99	6062.95	6506.12	5676.81	6957.88	5955.03	6097.08	5475.12	5356.87	5312.09	6127.81	5856.2	6214.18	5741.26	5234.04	5715.51	6246.85	7416.37	6660.73	5071.88	6096.71	5737.56	6266.4	6192.95	5756.35	6084.88	5372.91	5369.48	5397.12	4786.4	5571.75	5417.19	5147.81	4809.69	4423.97
				5.3551	5720.67	5039.01	6128.79	6452.58	4803.62	4909.38	4910.2	5037.93	5288.03	6630.52	7506.55	5604.71	5956.95	5261.04	6396.81	5759.63	6202.22	5492.17	5024.82	5050.15	5504.74	5274.93	6040.45	5261.69	5050.3	5307.49	5568.18	6875.53	6059.28	4993	5786.84	5158.9	5749.04	5539.64	5372.94	5661.71	5137.24	5218.17	4711.81	4450.7	5233.02	4893.06	4895.27	4541.14	4411.22
				5.5879	5355.42	4801.96	5475.34	6042.26	4616.86	4890.46	4609.25	4803.8	5059.15	5665.85	6876.48	5075.45	5199.62	4933.67	5845.76	5435.4	5715.59	5322.81	4896.84	4916.84	5258.92	4793.29	5437.82	4915.63	4805.53	4768.46	5306.42	6356.12	5166.07	4863.61	5366.62	5194.02	5422.72	5494.79	5039.17	5435.07	4842.94	5000.39	4922.6	4485.28	5055.97	4840.54	4628.25	4603.71	4357.29
				5.8208	5440.5	4625.75	5076.25	5472	4339.75	4806.5	4679.25	4424.25	4757.25	5678	6953.62	4661.38	4972.75	4661.5	5106.25	5155.75	5310.5	4671.5	4849.75	4715	4968.04	4576	5476.25	4940.03	4792.46	4542.12	5142.75	6311.62	5002.65	4536.72	5212.47	5103.54	5074.83	5345.71	4855.38	5164.35	4747.88	4704.42	4542.94	4430.85	4818.02	4733.54	4516.06	4602.26	4389.17
[truncated: 41 more columns]

[truncated: 7 more sheets: Supplementary Figure 6C, Supplementary Figure 7C, Supplementary Figure 7D, Supplementary Figure 7E, Supplementary Figure 8B, Supplementary Table 2, Referee Figure 1]
